# Supplementary material for: Evolution of generalist resistance to herbicide mixtures reveals a trade-off in resistance management
Source: Nat Commun. 2020 Jun 18;11:3086. doi: 10.1038/s41467-020-16896-0 (PMC7303185; doi:10.1038/s41467-020-16896-0)
Supplement: Supplementary file 3 — Source Data [file 41467_2020_16896_MOESM3_ESM.xlsx]

## Sheet: Figure 1 A-C
Figure 1 A-C:	Dose-response data underlying the reported means
Phenotype Data:	Herbicide	Pot.Code	Population	Rep	Dose.code	Dose	Relative.Dose	Total.plants.present	Total.plants.Alive	Total.plants.Dead	Percent.Mortality	Survival	percent.survival
	Atlantis	1 A 0	1	A	0	0	0	5	5	0	0	1	100
	Atlantis	1 B 0	1	B	0	0	0	6	6	0	0	1	100
	Atlantis	1 C 0	1	C	0	0	0	5	5	0	0	1	100
	Atlantis	1 A 1	1	A	1	75	0.1875	6	6	0	0	1	100
	Atlantis	1 B 1	1	B	1	75	0.1875	6	5	1	16.67	0.833333	83.3333
	Atlantis	1 C 1	1	C	1	75	0.1875	6	3	3	50	0.5	50
	Atlantis	1 A 2	1	A	2	150	0.375	6	6	0	0	1	100
	Atlantis	1 B 2	1	B	2	150	0.375	5	5	0	0	1	100
	Atlantis	1 C 2	1	C	2	150	0.375	6	3	3	50	0.5	50
	Atlantis	1 A 3	1	A	3	300	0.75	6	6	0	0	1	100
	Atlantis	1 C 3	1	B	3	300	0.75	6	6	0	0	1	100
	Atlantis	1 E 3	1	C	3	300	0.75	6	4	2	33.33	0.666667	66.6667
	Atlantis	1 A 4	1	A	4	600	1.5	6	4	2	33.33	0.666667	66.6667
	Atlantis	1 B 4	1	B	4	600	1.5	6	5	1	16.67	0.833333	83.3333
	Atlantis	1 C 4	1	C	4	600	1.5	6	4	2	33.33	0.666667	66.6667
	Atlantis	1 A 5	1	A	5	1200	3	6	3	3	50	0.5	50
	Atlantis	1 B 5	1	B	5	1200	3	5	4	1	20	0.8	80
	Atlantis	1 C 5	1	C	5	1200	3	6	4	2	33.33	0.666667	66.6667
	Fenoxaprop	1 A 0	1	A	0	0	0	6	6	0	0	1	100
	Fenoxaprop	1 B 0	1	B	0	0	0	6	6	0	0	1	100
	Fenoxaprop	1 C 0	1	C	0	0	0	5	5	0	0	1	100
	Fenoxaprop	1 A 1	1	A	1	0.3125	0.25	6	6	0	0	1	100
	Fenoxaprop	1 B 1	1	B	1	0.3125	0.25	6	6	0	0	1	100
	Fenoxaprop	1 C 1	1	C	1	0.3125	0.25	6	6	0	0	1	100
	Fenoxaprop	1 A 2	1	A	2	0.625	0.5	6	6	0	0	1	100
	Fenoxaprop	1 B 2	1	B	2	0.625	0.5	6	6	0	0	1	100
	Fenoxaprop	1 C 2	1	C	2	0.625	0.5	6	6	0	0	1	100
	Fenoxaprop	1 A 3	1	A	3	1.25	1	6	6	0	0	1	100
	Fenoxaprop	1 B 3	1	B	3	1.25	1	6	4	2	33.33	0.666667	66.6667
	Fenoxaprop	1 C 3	1	C	3	1.25	1	6	6	0	0	1	100
	Fenoxaprop	1 A 4	1	A	4	2.5	2	6	6	0	0	1	100
	Fenoxaprop	1 B 4	1	B	4	2.5	2	6	6	0	0	1	100
	Fenoxaprop	1 C 4	1	C	4	2.5	2	6	2	4	66.67	0.333333	33.3333
	Fenoxaprop	1 A 5	1	A	5	5	4	6	5	1	16.67	0.833333	83.3333
	Fenoxaprop	1 B 5	1	B	5	5	4	6	3	3	50	0.5	50
	Fenoxaprop	1 C 5	1	C	5	5	4	6	6	0	0	1	100
	Cycloxydim	1 A 0	1	A	0	0	0	6	6	0	0	1	100
	Cycloxydim	1 B 0	1	B	0	0	0	5	5	0	0	1	100
	Cycloxydim	1 C 0	1	C	0	0	0	6	6	0	0	1	100
	Cycloxydim	1 A 1	1	A	1	0.1875	0.25	6	3	3	50	0.5	50
	Cycloxydim	1 B 1	1	B	1	0.1875	0.25	6	4	2	33.33	0.666667	66.6667
	Cycloxydim	1 C 1	1	C	1	0.1875	0.25	6	4	2	33.33	0.666667	66.6667
	Cycloxydim	1 A 2	1	A	2	0.375	0.5	5	5	0	0	1	100
	Cycloxydim	1 B 2	1	B	2	0.375	0.5	6	4	2	33.33	0.666667	66.6667
	Cycloxydim	1 C 2	1	C	2	0.375	0.5	6	4	2	33.33	0.666667	66.6667
	Cycloxydim	1 A 3	1	A	3	0.75	1	5	3	2	40	0.6	60
	Cycloxydim	1 B 3	1	B	3	0.75	1	5	4	1	20	0.8	80
	Cycloxydim	1 C 3	1	C	3	0.75	1	6	1	5	83.33	0.166667	16.6667
	Cycloxydim	1 A 4	1	A	4	1.5	2	5	0	5	100	0	0
	Cycloxydim	1 B 4	1	B	4	1.5	2	4	2	2	50	0.5	50
	Cycloxydim	1 C 4	1	C	4	1.5	2	6	4	2	33.33	0.666667	66.6667
	Cycloxydim	1 A 5	1	A	5	3	4	6	3	3	50	0.5	50
	Cycloxydim	1 B 5	1	B	5	3	4	6	4	2	33.33	0.666667	66.6667
	Cycloxydim	1 C 5	1	C	5	3	4	6	2	4	66.67	0.333333	33.3333
	Atlantis	2 A 0	2	A	0	0	0	6	6	0	0	1	100
	Atlantis	2 B 0	2	B	0	0	0	6	6	0	0	1	100
	Atlantis	2 C 0	2	C	0	0	0	4	4	0	0	1	100
	Atlantis	2 A 1	2	A	1	75	0.1875	3	3	0	0	1	100
	Atlantis	2 B 1	2	B	1	75	0.1875	4	4	0	0	1	100
	Atlantis	2 C 1	2	C	1	75	0.1875	6	6	0	0	1	100
	Atlantis	2 A 2	2	A	2	150	0.375	6	3	3	50	0.5	50
	Atlantis	2 B 2	2	B	2	150	0.375	6	5	1	16.67	0.833333	83.3333
	Atlantis	2 C 2	2	C	2	150	0.375	6	5	1	16.67	0.833333	83.3333
	Atlantis	2 A 3	2	A	3	300	0.75	6	5	1	16.67	0.833333	83.3333
	Atlantis	2 C 3	2	B	3	300	0.75	6	6	0	0	1	100
	Atlantis	2 E 3	2	C	3	300	0.75	6	5	1	16.67	0.833333	83.3333
	Atlantis	2 A 4	2	A	4	600	1.5	6	5	1	16.67	0.833333	83.3333
	Atlantis	2 B 4	2	B	4	600	1.5	6	6	0	0	1	100
	Atlantis	2 C 4	2	C	4	600	1.5	6	4	2	33.33	0.666667	66.6667
	Atlantis	2 A 5	2	A	5	1200	3	6	5	1	16.67	0.833333	83.3333
	Atlantis	2 B 5	2	B	5	1200	3	6	6	0	0	1	100
	Atlantis	2 C 5	2	C	5	1200	3	6	6	0	0	1	100
	Fenoxaprop	2 A 0	2	A	0	0	0	6	6	0	0	1	100
	Fenoxaprop	2 B 0	2	B	0	0	0	5	5	0	0	1	100
	Fenoxaprop	2 C 0	2	C	0	0	0	6	6	0	0	1	100
	Fenoxaprop	2 A 1	2	A	1	0.3125	0.25	6	6	0	0	1	100
	Fenoxaprop	2 B 1	2	B	1	0.3125	0.25	6	6	0	0	1	100
	Fenoxaprop	2 C 1	2	C	1	0.3125	0.25	5	5	0	0	1	100
	Fenoxaprop	2 A 2	2	A	2	0.625	0.5	6	6	0	0	1	100
	Fenoxaprop	2 B 2	2	B	2	0.625	0.5	6	5	1	16.67	0.833333	83.3333
	Fenoxaprop	2 C 2	2	C	2	0.625	0.5	6	6	0	0	1	100
	Fenoxaprop	2 A 3	2	A	3	1.25	1	6	6	0	0	1	100
	Fenoxaprop	2 B 3	2	B	3	1.25	1	6	5	1	16.67	0.833333	83.3333
	Fenoxaprop	2 C 3	2	C	3	1.25	1	6	5	1	16.67	0.833333	83.3333
	Fenoxaprop	2 A 4	2	A	4	2.5	2	6	6	0	0	1	100
	Fenoxaprop	2 B 4	2	B	4	2.5	2	6	6	0	0	1	100
	Fenoxaprop	2 C 4	2	C	4	2.5	2	6	3	3	50	0.5	50
	Fenoxaprop	2 A 5	2	A	5	5	4	6	6	0	0	1	100
	Fenoxaprop	2 B 5	2	B	5	5	4	6	6	0	0	1	100
	Fenoxaprop	2 C 5	2	C	5	5	4	6	5	1	16.67	0.833333	83.3333
	Cycloxydim	2 A 0	2	A	0	0	0	6	6	0	0	1	100
	Cycloxydim	2 B 0	2	B	0	0	0	6	6	0	0	1	100
	Cycloxydim	2 C 0	2	C	0	0	0	6	6	0	0	1	100
	Cycloxydim	2 A 1	2	A	1	0.1875	0.25	6	3	3	50	0.5	50
	Cycloxydim	2 B 1	2	B	1	0.1875	0.25	4	4	0	0	1	100
	Cycloxydim	2 C 1	2	C	1	0.1875	0.25	6	4	2	33.33	0.666667	66.6667
	Cycloxydim	2 A 2	2	A	2	0.375	0.5	6	4	2	33.33	0.666667	66.6667
	Cycloxydim	2 B 2	2	B	2	0.375	0.5	6	4	2	33.33	0.666667	66.6667
	Cycloxydim	2 C 2	2	C	2	0.375	0.5	6	1	5	83.33	0.166667	16.6667
	Cycloxydim	2 A 3	2	A	3	0.75	1	6	4	2	33.33	0.666667	66.6667
	Cycloxydim	2 B 3	2	B	3	0.75	1	6	4	2	33.33	0.666667	66.6667
	Cycloxydim	2 C 3	2	C	3	0.75	1	6	3	3	50	0.5	50
	Cycloxydim	2 A 4	2	A	4	1.5	2	6	5	1	16.67	0.833333	83.3333
	Cycloxydim	2 B 4	2	B	4	1.5	2	6	3	3	50	0.5	50
	Cycloxydim	2 C 4	2	C	4	1.5	2	6	3	3	50	0.5	50
	Cycloxydim	2 A 5	2	A	5	3	4	6	4	2	33.33	0.666667	66.6667
	Cycloxydim	2 B 5	2	B	5	3	4	6	3	3	50	0.5	50
	Cycloxydim	2 C 5	2	C	5	3	4	5	4	1	20	0.8	80
	Atlantis	3 A 0	3	A	0	0	0	6	6	0	0	1	100
	Atlantis	3 B 0	3	B	0	0	0	6	6	0	0	1	100
	Atlantis	3 C 0	3	C	0	0	0	NA	NA	NA	NA	NA	NA
	Atlantis	3 A 1	3	A	1	75	0.1875	6	4	2	33.33	0.666667	66.6667
	Atlantis	3 B 1	3	B	1	75	0.1875	6	4	2	33.33	0.666667	66.6667
	Atlantis	3 C 1	3	C	1	75	0.1875	6	5	1	16.67	0.833333	83.3333
	Atlantis	3 A 2	3	A	2	150	0.375	6	5	1	16.67	0.833333	83.3333
	Atlantis	3 B 2	3	B	2	150	0.375	6	4	2	33.33	0.666667	66.6667
	Atlantis	3 C 2	3	C	2	150	0.375	6	6	0	0	1	100
	Atlantis	3 A 3	3	A	3	300	0.75	6	5	1	16.67	0.833333	83.3333
	Atlantis	3 C 3	3	B	3	300	0.75	6	5	1	16.67	0.833333	83.3333
	Atlantis	3 E 3	3	C	3	300	0.75	6	5	1	16.67	0.833333	83.3333
	Atlantis	3 A 4	3	A	4	600	1.5	6	4	2	33.33	0.666667	66.6667
	Atlantis	3 B 4	3	B	4	600	1.5	6	5	1	16.67	0.833333	83.3333
	Atlantis	3 C 4	3	C	4	600	1.5	6	2	4	66.67	0.333333	33.3333
	Atlantis	3 A 5	3	A	5	1200	3	6	5	1	16.67	0.833333	83.3333
	Atlantis	3 B 5	3	B	5	1200	3	6	3	3	50	0.5	50
	Atlantis	3 C 5	3	C	5	1200	3	6	4	2	33.33	0.666667	66.6667
	Fenoxaprop	3 A 0	3	A	0	0	0	6	6	0	0	1	100
	Fenoxaprop	3 B 0	3	B	0	0	0	6	6	0	0	1	100
	Fenoxaprop	3 C 0	3	C	0	0	0	6	6	0	0	1	100
	Fenoxaprop	3 A 1	3	A	1	0.3125	0.25	6	6	0	0	1	100
	Fenoxaprop	3 B 1	3	B	1	0.3125	0.25	6	6	0	0	1	100
	Fenoxaprop	3 C 1	3	C	1	0.3125	0.25	6	6	0	0	1	100
	Fenoxaprop	3 A 2	3	A	2	0.625	0.5	6	6	0	0	1	100
	Fenoxaprop	3 B 2	3	B	2	0.625	0.5	6	6	0	0	1	100
	Fenoxaprop	3 C 2	3	C	2	0.625	0.5	6	6	0	0	1	100
	Fenoxaprop	3 A 3	3	A	3	1.25	1	6	6	0	0	1	100
	Fenoxaprop	3 B 3	3	B	3	1.25	1	6	5	1	16.67	0.833333	83.3333
	Fenoxaprop	3 C 3	3	C	3	1.25	1	6	6	0	0	1	100
	Fenoxaprop	3 A 4	3	A	4	2.5	2	6	6	0	0	1	100
	Fenoxaprop	3 B 4	3	B	4	2.5	2	6	6	0	0	1	100
	Fenoxaprop	3 C 4	3	C	4	2.5	2	6	6	0	0	1	100
	Fenoxaprop	3 A 5	3	A	5	5	4	6	5	1	16.67	0.833333	83.3333
	Fenoxaprop	3 B 5	3	B	5	5	4	6	6	0	0	1	100
	Fenoxaprop	3 C 5	3	C	5	5	4	6	6	0	0	1	100
	Cycloxydim	3 A 0	3	A	0	0	0	6	6	0	0	1	100
	Cycloxydim	3 B 0	3	B	0	0	0	7	7	0	0	1	100
	Cycloxydim	3 C 0	3	C	0	0	0	6	6	0	0	1	100
	Cycloxydim	3 A 1	3	A	1	0.1875	0.25	6	2	4	66.67	0.333333	33.3333
	Cycloxydim	3 B 1	3	B	1	0.1875	0.25	6	3	3	50	0.5	50
	Cycloxydim	3 C 1	3	C	1	0.1875	0.25	6	3	3	50	0.5	50
	Cycloxydim	3 A 2	3	A	2	0.375	0.5	6	4	2	33.33	0.666667	66.6667
	Cycloxydim	3 B 2	3	B	2	0.375	0.5	6	2	4	66.67	0.333333	33.3333
	Cycloxydim	3 C 2	3	C	2	0.375	0.5	6	3	3	50	0.5	50
	Cycloxydim	3 A 3	3	A	3	0.75	1	6	2	4	66.67	0.333333	33.3333
	Cycloxydim	3 B 3	3	B	3	0.75	1	6	3	3	50	0.5	50
	Cycloxydim	3 C 3	3	C	3	0.75	1	6	2	4	66.67	0.333333	33.3333
	Cycloxydim	3 A 4	3	A	4	1.5	2	6	1	5	83.33	0.166667	16.6667
	Cycloxydim	3 B 4	3	B	4	1.5	2	6	3	3	50	0.5	50
	Cycloxydim	3 C 4	3	C	4	1.5	2	6	3	3	50	0.5	50
	Cycloxydim	3 A 5	3	A	5	3	4	6	4	2	33.33	0.666667	66.6667
	Cycloxydim	3 B 5	3	B	5	3	4	6	2	4	66.67	0.333333	33.3333
	Cycloxydim	3 C 5	3	C	5	3	4	6	4	2	33.33	0.666667	66.6667
	Atlantis	4 A 0	4	A	0	0	0	6	6	0	0	1	100
	Atlantis	4 B 0	4	B	0	0	0	5	5	0	0	1	100
	Atlantis	4 C 0	4	C	0	0	0	6	6	0	0	1	100
	Atlantis	4 A 1	4	A	1	75	0.1875	6	0	6	100	0	0
	Atlantis	4 B 1	4	B	1	75	0.1875	6	1	5	83.33	0.166667	16.6667
	Atlantis	4 C 1	4	C	1	75	0.1875	6	1	5	83.33	0.166667	16.6667
	Atlantis	4 A 2	4	A	2	150	0.375	6	2	4	66.67	0.333333	33.3333
	Atlantis	4 B 2	4	B	2	150	0.375	6	3	3	50	0.5	50
	Atlantis	4 C 2	4	C	2	150	0.375	6	0	6	100	0	0
	Atlantis	4 A 3	4	A	3	300	0.75	6	1	5	83.33	0.166667	16.6667
	Atlantis	4 C 3	4	B	3	300	0.75	6	1	5	83.33	0.166667	16.6667
	Atlantis	4 E 3	4	C	3	300	0.75	6	0	6	100	0	0
	Atlantis	4 A 4	4	A	4	600	1.5	6	1	5	83.33	0.166667	16.6667
	Atlantis	4 B 4	4	B	4	600	1.5	6	0	6	100	0	0
	Atlantis	4 C 4	4	C	4	600	1.5	6	0	6	100	0	0
	Atlantis	4 A 5	4	A	5	1200	3	6	0	6	100	0	0
	Atlantis	4 B 5	4	B	5	1200	3	6	0	6	100	0	0
	Atlantis	4 C 5	4	C	5	1200	3	6	0	6	100	0	0
	Fenoxaprop	4 A 0	4	A	0	0	0	5	5	0	0	1	100
	Fenoxaprop	4 B 0	4	B	0	0	0	6	6	0	0	1	100
	Fenoxaprop	4 C 0	4	C	0	0	0	6	6	0	0	1	100
	Fenoxaprop	4 A 1	4	A	1	0.3125	0.25	6	6	0	0	1	100
	Fenoxaprop	4 B 1	4	B	1	0.3125	0.25	6	6	0	0	1	100
	Fenoxaprop	4 C 1	4	C	1	0.3125	0.25	6	6	0	0	1	100
	Fenoxaprop	4 A 2	4	A	2	0.625	0.5	6	6	0	0	1	100
	Fenoxaprop	4 B 2	4	B	2	0.625	0.5	NA	NA	NA	NA	NA	NA
	Fenoxaprop	4 C 2	4	C	2	0.625	0.5	6	6	0	0	1	100
	Fenoxaprop	4 A 3	4	A	3	1.25	1	6	5	1	16.67	0.833333	83.3333
	Fenoxaprop	4 B 3	4	B	3	1.25	1	6	5	1	16.67	0.833333	83.3333
	Fenoxaprop	4 C 3	4	C	3	1.25	1	6	4	2	33.33	0.666667	66.6667
	Fenoxaprop	4 A 4	4	A	4	2.5	2	6	6	0	0	1	100
	Fenoxaprop	4 B 4	4	B	4	2.5	2	6	6	0	0	1	100
	Fenoxaprop	4 C 4	4	C	4	2.5	2	6	4	2	33.33	0.666667	66.6667
	Fenoxaprop	4 A 5	4	A	5	5	4	6	6	0	0	1	100
	Fenoxaprop	4 B 5	4	B	5	5	4	6	5	1	16.67	0.833333	83.3333
	Fenoxaprop	4 C 5	4	C	5	5	4	6	5	1	16.67	0.833333	83.3333
	Cycloxydim	4 A 0	4	A	0	0	0	7	7	0	0	1	100
	Cycloxydim	4 B 0	4	B	0	0	0	6	6	0	0	1	100
	Cycloxydim	4 C 0	4	C	0	0	0	6	6	0	0	1	100
	Cycloxydim	4 A 1	4	A	1	0.1875	0.25	6	3	3	50	0.5	50
	Cycloxydim	4 B 1	4	B	1	0.1875	0.25	5	4	1	20	0.8	80
	Cycloxydim	4 C 1	4	C	1	0.1875	0.25	6	1	5	83.33	0.166667	16.6667
	Cycloxydim	4 A 2	4	A	2	0.375	0.5	6	0	6	100	0	0
	Cycloxydim	4 B 2	4	B	2	0.375	0.5	6	3	3	50	0.5	50
	Cycloxydim	4 C 2	4	C	2	0.375	0.5	6	3	3	50	0.5	50
	Cycloxydim	4 A 3	4	A	3	0.75	1	6	2	4	66.67	0.333333	33.3333
	Cycloxydim	4 B 3	4	B	3	0.75	1	6	1	5	83.33	0.166667	16.6667
	Cycloxydim	4 C 3	4	C	3	0.75	1	6	2	4	66.67	0.333333	33.3333
	Cycloxydim	4 A 4	4	A	4	1.5	2	6	3	3	50	0.5	50
	Cycloxydim	4 B 4	4	B	4	1.5	2	6	3	3	50	0.5	50
	Cycloxydim	4 C 4	4	C	4	1.5	2	6	0	6	100	0	0
	Cycloxydim	4 A 5	4	A	5	3	4	6	2	4	66.67	0.333333	33.3333
	Cycloxydim	4 B 5	4	B	5	3	4	6	4	2	33.33	0.666667	66.6667
	Cycloxydim	4 C 5	4	C	5	3	4	6	5	1	16.67	0.833333	83.3333
	Atlantis	5 A 0	5	A	0	0	0	6	6	0	0	1	100
	Atlantis	5 B 0	5	B	0	0	0	6	6	0	0	1	100
	Atlantis	5 C 0	5	C	0	0	0	6	6	0	0	1	100
	Atlantis	5 A 1	5	A	1	75	0.1875	6	6	0	0	1	100
	Atlantis	5 B 1	5	B	1	75	0.1875	6	6	0	0	1	100
	Atlantis	5 C 1	5	C	1	75	0.1875	6	5	1	16.67	0.833333	83.3333
	Atlantis	5 A 2	5	A	2	150	0.375	6	5	1	16.67	0.833333	83.3333
	Atlantis	5 B 2	5	B	2	150	0.375	6	5	1	16.67	0.833333	83.3333
	Atlantis	5 C 2	5	C	2	150	0.375	6	3	3	50	0.5	50
	Atlantis	5 A 3	5	A	3	300	0.75	6	5	1	16.67	0.833333	83.3333
	Atlantis	5 C 3	5	B	3	300	0.75	6	5	1	16.67	0.833333	83.3333
	Atlantis	5 E 3	5	C	3	300	0.75	6	6	0	0	1	100
	Atlantis	5 A 4	5	A	4	600	1.5	6	6	0	0	1	100
	Atlantis	5 B 4	5	B	4	600	1.5	6	5	1	16.67	0.833333	83.3333
	Atlantis	5 C 4	5	C	4	600	1.5	6	4	2	33.33	0.666667	66.6667
	Atlantis	5 A 5	5	A	5	1200	3	6	3	3	50	0.5	50
	Atlantis	5 B 5	5	B	5	1200	3	6	6	0	0	1	100
	Atlantis	5 C 5	5	C	5	1200	3	5	4	1	20	0.8	80
	Fenoxaprop	5 A 0	5	A	0	0	0	6	6	0	0	1	100
	Fenoxaprop	5 B 0	5	B	0	0	0	6	6	0	0	1	100
	Fenoxaprop	5 C 0	5	C	0	0	0	6	6	0	0	1	100
	Fenoxaprop	5 A 1	5	A	1	0.3125	0.25	6	6	0	0	1	100
	Fenoxaprop	5 B 1	5	B	1	0.3125	0.25	6	6	0	0	1	100
	Fenoxaprop	5 C 1	5	C	1	0.3125	0.25	6	6	0	0	1	100
	Fenoxaprop	5 A 2	5	A	2	0.625	0.5	6	6	0	0	1	100
	Fenoxaprop	5 B 2	5	B	2	0.625	0.5	6	6	0	0	1	100
	Fenoxaprop	5 C 2	5	C	2	0.625	0.5	6	6	0	0	1	100
	Fenoxaprop	5 A 3	5	A	3	1.25	1	6	6	0	0	1	100
	Fenoxaprop	5 B 3	5	B	3	1.25	1	6	6	0	0	1	100
	Fenoxaprop	5 C 3	5	C	3	1.25	1	6	6	0	0	1	100
	Fenoxaprop	5 A 4	5	A	4	2.5	2	5	5	0	0	1	100
	Fenoxaprop	5 B 4	5	B	4	2.5	2	6	6	0	0	1	100
	Fenoxaprop	5 C 4	5	C	4	2.5	2	6	6	0	0	1	100
	Fenoxaprop	5 A 5	5	A	5	5	4	6	6	0	0	1	100
	Fenoxaprop	5 B 5	5	B	5	5	4	6	6	0	0	1	100
	Fenoxaprop	5 C 5	5	C	5	5	4	6	5	1	16.67	0.833333	83.3333
	Cycloxydim	5 A 0	5	A	0	0	0	6	6	0	0	1	100
	Cycloxydim	5 B 0	5	B	0	0	0	6	6	0	0	1	100
	Cycloxydim	5 C 0	5	C	0	0	0	6	6	0	0	1	100
	Cycloxydim	5 A 1	5	A	1	0.1875	0.25	5	4	1	20	0.8	80
	Cycloxydim	5 B 1	5	B	1	0.1875	0.25	6	6	0	0	1	100
	Cycloxydim	5 C 1	5	C	1	0.1875	0.25	6	5	1	16.67	0.833333	83.3333
	Cycloxydim	5 A 2	5	A	2	0.375	0.5	5	4	1	20	0.8	80
	Cycloxydim	5 B 2	5	B	2	0.375	0.5	6	5	1	16.67	0.833333	83.3333
	Cycloxydim	5 C 2	5	C	2	0.375	0.5	6	6	0	0	1	100
	Cycloxydim	5 A 3	5	A	3	0.75	1	6	4	2	33.33	0.666667	66.6667
	Cycloxydim	5 B 3	5	B	3	0.75	1	6	5	1	16.67	0.833333	83.3333
	Cycloxydim	5 C 3	5	C	3	0.75	1	6	6	0	0	1	100
	Cycloxydim	5 A 4	5	A	4	1.5	2	6	5	1	16.67	0.833333	83.3333
	Cycloxydim	5 B 4	5	B	4	1.5	2	6	4	2	33.33	0.666667	66.6667
	Cycloxydim	5 C 4	5	C	4	1.5	2	6	5	1	16.67	0.833333	83.3333
	Cycloxydim	5 A 5	5	A	5	3	4	6	6	0	0	1	100
	Cycloxydim	5 B 5	5	B	5	3	4	5	2	3	60	0.4	40
	Cycloxydim	5 C 5	5	C	5	3	4	6	2	4	66.67	0.333333	33.3333
	Atlantis	6 A 0	6	A	0	0	0	6	6	0	0	1	100
	Atlantis	6 B 0	6	B	0	0	0	6	6	0	0	1	100
	Atlantis	6 C 0	6	C	0	0	0	6	6	0	0	1	100
	Atlantis	6 A 1	6	A	1	75	0.1875	6	6	0	0	1	100
	Atlantis	6 B 1	6	B	1	75	0.1875	6	6	0	0	1	100
	Atlantis	6 C 1	6	C	1	75	0.1875	6	6	0	0	1	100
	Atlantis	6 A 2	6	A	2	150	0.375	7	7	0	0	1	100
	Atlantis	6 B 2	6	B	2	150	0.375	6	6	0	0	1	100
	Atlantis	6 C 2	6	C	2	150	0.375	6	6	0	0	1	100
	Atlantis	6 A 3	6	A	3	300	0.75	6	5	1	16.67	0.833333	83.3333
	Atlantis	6 C 3	6	B	3	300	0.75	6	5	1	16.67	0.833333	83.3333
	Atlantis	6 E 3	6	C	3	300	0.75	6	6	0	0	1	100
	Atlantis	6 A 4	6	A	4	600	1.5	6	4	2	33.33	0.666667	66.6667
	Atlantis	6 B 4	6	B	4	600	1.5	6	6	0	0	1	100
	Atlantis	6 C 4	6	C	4	600	1.5	6	6	0	0	1	100
	Atlantis	6 A 5	6	A	5	1200	3	6	4	2	33.33	0.666667	66.6667
	Atlantis	6 B 5	6	B	5	1200	3	6	4	2	33.33	0.666667	66.6667
	Atlantis	6 C 5	6	C	5	1200	3	6	6	0	0	1	100
	Fenoxaprop	6 A 0	6	A	0	0	0	6	6	0	0	1	100
	Fenoxaprop	6 B 0	6	B	0	0	0	6	6	0	0	1	100
	Fenoxaprop	6 C 0	6	C	0	0	0	6	6	0	0	1	100
	Fenoxaprop	6 A 1	6	A	1	0.3125	0.25	5	5	0	0	1	100
	Fenoxaprop	6 B 1	6	B	1	0.3125	0.25	6	6	0	0	1	100
	Fenoxaprop	6 C 1	6	C	1	0.3125	0.25	6	6	0	0	1	100
	Fenoxaprop	6 A 2	6	A	2	0.625	0.5	6	6	0	0	1	100
	Fenoxaprop	6 B 2	6	B	2	0.625	0.5	6	6	0	0	1	100
	Fenoxaprop	6 C 2	6	C	2	0.625	0.5	6	6	0	0	1	100
	Fenoxaprop	6 A 3	6	A	3	1.25	1	6	6	0	0	1	100
	Fenoxaprop	6 B 3	6	B	3	1.25	1	6	6	0	0	1	100
	Fenoxaprop	6 C 3	6	C	3	1.25	1	6	6	0	0	1	100
	Fenoxaprop	6 A 4	6	A	4	2.5	2	6	6	0	0	1	100
	Fenoxaprop	6 B 4	6	B	4	2.5	2	6	6	0	0	1	100
	Fenoxaprop	6 C 4	6	C	4	2.5	2	6	6	0	0	1	100
	Fenoxaprop	6 A 5	6	A	5	5	4	6	6	0	0	1	100
	Fenoxaprop	6 B 5	6	B	5	5	4	6	6	0	0	1	100
	Fenoxaprop	6 C 5	6	C	5	5	4	6	6	0	0	1	100
	Cycloxydim	6 A 0	6	A	0	0	0	6	6	0	0	1	100
	Cycloxydim	6 B 0	6	B	0	0	0	6	6	0	0	1	100
	Cycloxydim	6 C 0	6	C	0	0	0	6	6	0	0	1	100
	Cycloxydim	6 A 1	6	A	1	0.1875	0.25	6	5	1	16.67	0.833333	83.3333
	Cycloxydim	6 B 1	6	B	1	0.1875	0.25	6	5	1	16.67	0.833333	83.3333
	Cycloxydim	6 C 1	6	C	1	0.1875	0.25	6	6	0	0	1	100
	Cycloxydim	6 A 2	6	A	2	0.375	0.5	6	3	3	50	0.5	50
	Cycloxydim	6 B 2	6	B	2	0.375	0.5	6	6	0	0	1	100
	Cycloxydim	6 C 2	6	C	2	0.375	0.5	6	3	3	50	0.5	50
	Cycloxydim	6 A 3	6	A	3	0.75	1	6	6	0	0	1	100
	Cycloxydim	6 B 3	6	B	3	0.75	1	6	3	3	50	0.5	50
	Cycloxydim	6 C 3	6	C	3	0.75	1	6	4	2	33.33	0.666667	66.6667
	Cycloxydim	6 A 4	6	A	4	1.5	2	6	6	0	0	1	100
	Cycloxydim	6 B 4	6	B	4	1.5	2	6	4	2	33.33	0.666667	66.6667
	Cycloxydim	6 C 4	6	C	4	1.5	2	6	3	3	50	0.5	50
	Cycloxydim	6 A 5	6	A	5	3	4	6	4	2	33.33	0.666667	66.6667
	Cycloxydim	6 B 5	6	B	5	3	4	6	3	3	50	0.5	50
	Cycloxydim	6 C 5	6	C	5	3	4	6	2	4	66.67	0.333333	33.3333
	Atlantis	7 A 0	7	A	0	0	0	6	6	0	0	1	100
	Atlantis	7 B 0	7	B	0	0	0	6	6	0	0	1	100
	Atlantis	7 C 0	7	C	0	0	0	6	6	0	0	1	100
	Atlantis	7 A 1	7	A	1	75	0.1875	6	6	0	0	1	100
	Atlantis	7 B 1	7	B	1	75	0.1875	6	6	0	0	1	100
	Atlantis	7 C 1	7	C	1	75	0.1875	6	6	0	0	1	100
	Atlantis	7 A 2	7	A	2	150	0.375	6	6	0	0	1	100
	Atlantis	7 B 2	7	B	2	150	0.375	6	6	0	0	1	100
	Atlantis	7 C 2	7	C	2	150	0.375	6	6	0	0	1	100
	Atlantis	7 A 3	7	A	3	300	0.75	6	6	0	0	1	100
	Atlantis	7 C 3	7	B	3	300	0.75	6	6	0	0	1	100
	Atlantis	7 E 3	7	C	3	300	0.75	6	6	0	0	1	100
	Atlantis	7 A 4	7	A	4	600	1.5	6	6	0	0	1	100
	Atlantis	7 B 4	7	B	4	600	1.5	5	5	0	0	1	100
	Atlantis	7 C 4	7	C	4	600	1.5	6	5	1	16.67	0.833333	83.3333
	Atlantis	7 A 5	7	A	5	1200	3	6	6	0	0	1	100
	Atlantis	7 B 5	7	B	5	1200	3	6	6	0	0	1	100
	Atlantis	7 C 5	7	C	5	1200	3	6	6	0	0	1	100
	Fenoxaprop	7 A 0	7	A	0	0	0	6	6	0	0	1	100
	Fenoxaprop	7 B 0	7	B	0	0	0	6	6	0	0	1	100
	Fenoxaprop	7 C 0	7	C	0	0	0	6	6	0	0	1	100
	Fenoxaprop	7 A 1	7	A	1	0.3125	0.25	6	6	0	0	1	100
	Fenoxaprop	7 B 1	7	B	1	0.3125	0.25	6	6	0	0	1	100
	Fenoxaprop	7 C 1	7	C	1	0.3125	0.25	6	6	0	0	1	100
	Fenoxaprop	7 A 2	7	A	2	0.625	0.5	6	6	0	0	1	100
	Fenoxaprop	7 B 2	7	B	2	0.625	0.5	6	6	0	0	1	100
	Fenoxaprop	7 C 2	7	C	2	0.625	0.5	6	6	0	0	1	100
	Fenoxaprop	7 A 3	7	A	3	1.25	1	6	6	0	0	1	100
	Fenoxaprop	7 B 3	7	B	3	1.25	1	6	6	0	0	1	100
	Fenoxaprop	7 C 3	7	C	3	1.25	1	6	6	0	0	1	100
	Fenoxaprop	7 A 4	7	A	4	2.5	2	6	6	0	0	1	100
	Fenoxaprop	7 B 4	7	B	4	2.5	2	6	6	0	0	1	100
	Fenoxaprop	7 C 4	7	C	4	2.5	2	6	6	0	0	1	100
	Fenoxaprop	7 A 5	7	A	5	5	4	6	6	0	0	1	100
	Fenoxaprop	7 B 5	7	B	5	5	4	6	6	0	0	1	100
	Fenoxaprop	7 C 5	7	C	5	5	4	6	6	0	0	1	100
	Cycloxydim	7 A 0	7	A	0	0	0	6	6	0	0	1	100
	Cycloxydim	7 B 0	7	B	0	0	0	6	6	0	0	1	100
	Cycloxydim	7 C 0	7	C	0	0	0	6	6	0	0	1	100
	Cycloxydim	7 A 1	7	A	1	0.1875	0.25	6	5	1	16.67	0.833333	83.3333
	Cycloxydim	7 B 1	7	B	1	0.1875	0.25	6	6	0	0	1	100
	Cycloxydim	7 C 1	7	C	1	0.1875	0.25	6	6	0	0	1	100
	Cycloxydim	7 A 2	7	A	2	0.375	0.5	5	5	0	0	1	100
	Cycloxydim	7 B 2	7	B	2	0.375	0.5	6	5	1	16.67	0.833333	83.3333
	Cycloxydim	7 C 2	7	C	2	0.375	0.5	6	6	0	0	1	100
	Cycloxydim	7 A 3	7	A	3	0.75	1	6	6	0	0	1	100
	Cycloxydim	7 B 3	7	B	3	0.75	1	6	6	0	0	1	100
	Cycloxydim	7 C 3	7	C	3	0.75	1	6	4	2	33.33	0.666667	66.6667
	Cycloxydim	7 A 4	7	A	4	1.5	2	6	5	1	16.67	0.833333	83.3333
	Cycloxydim	7 B 4	7	B	4	1.5	2	6	5	1	16.67	0.833333	83.3333
	Cycloxydim	7 C 4	7	C	4	1.5	2	6	6	0	0	1	100
	Cycloxydim	7 A 5	7	A	5	3	4	6	4	2	33.33	0.666667	66.6667
	Cycloxydim	7 B 5	7	B	5	3	4	6	6	0	0	1	100
	Cycloxydim	7 C 5	7	C	5	3	4	6	5	1	16.67	0.833333	83.3333
	Atlantis	8 A 0	8	A	0	0	0	6	6	0	0	1	100
	Atlantis	8 B 0	8	B	0	0	0	6	6	0	0	1	100
	Atlantis	8 C 0	8	C	0	0	0	6	6	0	0	1	100
	Atlantis	8 A 1	8	A	1	75	0.1875	6	6	0	0	1	100
	Atlantis	8 B 1	8	B	1	75	0.1875	6	6	0	0	1	100
	Atlantis	8 C 1	8	C	1	75	0.1875	6	6	0	0	1	100
	Atlantis	8 A 2	8	A	2	150	0.375	6	6	0	0	1	100
	Atlantis	8 B 2	8	B	2	150	0.375	6	6	0	0	1	100
	Atlantis	8 C 2	8	C	2	150	0.375	6	6	0	0	1	100
	Atlantis	8 A 3	8	A	3	300	0.75	6	5	1	16.67	0.833333	83.3333
	Atlantis	8 C 3	8	B	3	300	0.75	6	6	0	0	1	100
	Atlantis	8 E 3	8	C	3	300	0.75	6	5	1	16.67	0.833333	83.3333
	Atlantis	8 A 4	8	A	4	600	1.5	6	6	0	0	1	100
	Atlantis	8 B 4	8	B	4	600	1.5	6	5	1	16.67	0.833333	83.3333
	Atlantis	8 C 4	8	C	4	600	1.5	6	6	0	0	1	100
	Atlantis	8 A 5	8	A	5	1200	3	6	6	0	0	1	100
	Atlantis	8 B 5	8	B	5	1200	3	6	6	0	0	1	100
	Atlantis	8 C 5	8	C	5	1200	3	6	4	2	33.33	0.666667	66.6667
	Fenoxaprop	8 A 0	8	A	0	0	0	6	6	0	0	1	100
	Fenoxaprop	8 B 0	8	B	0	0	0	6	6	0	0	1	100
	Fenoxaprop	8 C 0	8	C	0	0	0	6	6	0	0	1	100
	Fenoxaprop	8 A 1	8	A	1	0.3125	0.25	6	6	0	0	1	100
	Fenoxaprop	8 B 1	8	B	1	0.3125	0.25	6	6	0	0	1	100
	Fenoxaprop	8 C 1	8	C	1	0.3125	0.25	6	6	0	0	1	100
	Fenoxaprop	8 A 2	8	A	2	0.625	0.5	6	6	0	0	1	100
	Fenoxaprop	8 B 2	8	B	2	0.625	0.5	6	6	0	0	1	100
	Fenoxaprop	8 C 2	8	C	2	0.625	0.5	6	6	0	0	1	100
	Fenoxaprop	8 A 3	8	A	3	1.25	1	6	6	0	0	1	100
	Fenoxaprop	8 B 3	8	B	3	1.25	1	6	6	0	0	1	100
	Fenoxaprop	8 C 3	8	C	3	1.25	1	6	6	0	0	1	100
	Fenoxaprop	8 A 4	8	A	4	2.5	2	6	6	0	0	1	100
	Fenoxaprop	8 B 4	8	B	4	2.5	2	6	6	0	0	1	100
	Fenoxaprop	8 C 4	8	C	4	2.5	2	6	5	1	16.67	0.833333	83.3333
	Fenoxaprop	8 A 5	8	A	5	5	4	6	6	0	0	1	100
	Fenoxaprop	8 B 5	8	B	5	5	4	6	5	1	16.67	0.833333	83.3333
	Fenoxaprop	8 C 5	8	C	5	5	4	6	6	0	0	1	100
	Cycloxydim	8 A 0	8	A	0	0	0	6	6	0	0	1	100
	Cycloxydim	8 B 0	8	B	0	0	0	6	6	0	0	1	100
	Cycloxydim	8 C 0	8	C	0	0	0	6	6	0	0	1	100
	Cycloxydim	8 A 1	8	A	1	0.1875	0.25	6	6	0	0	1	100
	Cycloxydim	8 B 1	8	B	1	0.1875	0.25	6	5	1	16.67	0.833333	83.3333
	Cycloxydim	8 C 1	8	C	1	0.1875	0.25	6	6	0	0	1	100
	Cycloxydim	8 A 2	8	A	2	0.375	0.5	6	6	0	0	1	100
	Cycloxydim	8 B 2	8	B	2	0.375	0.5	6	6	0	0	1	100
	Cycloxydim	8 C 2	8	C	2	0.375	0.5	6	4	2	33.33	0.666667	66.6667
	Cycloxydim	8 A 3	8	A	3	0.75	1	6	3	3	50	0.5	50
	Cycloxydim	8 B 3	8	B	3	0.75	1	6	4	2	33.33	0.666667	66.6667
	Cycloxydim	8 C 3	8	C	3	0.75	1	6	4	2	33.33	0.666667	66.6667
	Cycloxydim	8 A 4	8	A	4	1.5	2	6	6	0	0	1	100
	Cycloxydim	8 B 4	8	B	4	1.5	2	6	5	1	16.67	0.833333	83.3333
	Cycloxydim	8 C 4	8	C	4	1.5	2	6	5	1	16.67	0.833333	83.3333
	Cycloxydim	8 A 5	8	A	5	3	4	6	4	2	33.33	0.666667	66.6667
	Cycloxydim	8 B 5	8	B	5	3	4	6	4	2	33.33	0.666667	66.6667
	Cycloxydim	8 C 5	8	C	5	3	4	6	5	1	16.67	0.833333	83.3333
	Atlantis	9 A 0	9	A	0	0	0	6	6	0	0	1	100
	Atlantis	9 B 0	9	B	0	0	0	6	6	0	0	1	100
	Atlantis	9 C 0	9	C	0	0	0	6	6	0	0	1	100
	Atlantis	9 A 1	9	A	1	75	0.1875	6	4	2	33.33	0.666667	66.6667
	Atlantis	9 B 1	9	B	1	75	0.1875	6	5	1	16.67	0.833333	83.3333
	Atlantis	9 C 1	9	C	1	75	0.1875	6	3	3	50	0.5	50
	Atlantis	9 A 2	9	A	2	150	0.375	6	4	2	33.33	0.666667	66.6667
	Atlantis	9 B 2	9	B	2	150	0.375	6	3	3	50	0.5	50
	Atlantis	9 C 2	9	C	2	150	0.375	6	5	1	16.67	0.833333	83.3333
	Atlantis	9 A 3	9	A	3	300	0.75	6	4	2	33.33	0.666667	66.6667
	Atlantis	9 C 3	9	B	3	300	0.75	6	6	0	0	1	100
	Atlantis	9 E 3	9	C	3	300	0.75	6	2	4	66.67	0.333333	33.3333
	Atlantis	9 A 4	9	A	4	600	1.5	6	2	4	66.67	0.333333	33.3333
	Atlantis	9 B 4	9	B	4	600	1.5	6	4	2	33.33	0.666667	66.6667
	Atlantis	9 C 4	9	C	4	600	1.5	6	4	2	33.33	0.666667	66.6667
	Atlantis	9 A 5	9	A	5	1200	3	6	1	5	83.33	0.166667	16.6667
	Atlantis	9 B 5	9	B	5	1200	3	6	1	5	83.33	0.166667	16.6667
	Atlantis	9 C 5	9	C	5	1200	3	6	4	2	33.33	0.666667	66.6667
	Fenoxaprop	9 A 0	9	A	0	0	0	6	6	0	0	1	100
	Fenoxaprop	9 B 0	9	B	0	0	0	6	6	0	0	1	100
	Fenoxaprop	9 C 0	9	C	0	0	0	6	6	0	0	1	100
	Fenoxaprop	9 A 1	9	A	1	0.3125	0.25	6	6	0	0	1	100
	Fenoxaprop	9 B 1	9	B	1	0.3125	0.25	6	6	0	0	1	100
	Fenoxaprop	9 C 1	9	C	1	0.3125	0.25	6	6	0	0	1	100
	Fenoxaprop	9 A 2	9	A	2	0.625	0.5	6	6	0	0	1	100
	Fenoxaprop	9 B 2	9	B	2	0.625	0.5	6	6	0	0	1	100
	Fenoxaprop	9 C 2	9	C	2	0.625	0.5	6	6	0	0	1	100
	Fenoxaprop	9 A 3	9	A	3	1.25	1	6	6	0	0	1	100
	Fenoxaprop	9 B 3	9	B	3	1.25	1	6	4	2	33.33	0.666667	66.6667
	Fenoxaprop	9 C 3	9	C	3	1.25	1	6	6	0	0	1	100
	Fenoxaprop	9 A 4	9	A	4	2.5	2	6	6	0	0	1	100
	Fenoxaprop	9 B 4	9	B	4	2.5	2	6	6	0	0	1	100
	Fenoxaprop	9 C 4	9	C	4	2.5	2	6	6	0	0	1	100
	Fenoxaprop	9 A 5	9	A	5	5	4	6	4	2	33.33	0.666667	66.6667
	Fenoxaprop	9 B 5	9	B	5	5	4	6	5	1	16.67	0.833333	83.3333
	Fenoxaprop	9 C 5	9	C	5	5	4	6	3	3	50	0.5	50
	Cycloxydim	9 A 0	9	A	0	0	0	6	6	0	0	1	100
	Cycloxydim	9 B 0	9	B	0	0	0	6	6	0	0	1	100
	Cycloxydim	9 C 0	9	C	0	0	0	6	6	0	0	1	100
	Cycloxydim	9 A 1	9	A	1	0.1875	0.25	6	2	4	66.67	0.333333	33.3333
	Cycloxydim	9 B 1	9	B	1	0.1875	0.25	6	4	2	33.33	0.666667	66.6667
	Cycloxydim	9 C 1	9	C	1	0.1875	0.25	6	4	2	33.33	0.666667	66.6667
	Cycloxydim	9 A 2	9	A	2	0.375	0.5	5	5	0	0	1	100
	Cycloxydim	9 B 2	9	B	2	0.375	0.5	6	5	1	16.67	0.833333	83.3333
	Cycloxydim	9 C 2	9	C	2	0.375	0.5	6	5	1	16.67	0.833333	83.3333
	Cycloxydim	9 A 3	9	A	3	0.75	1	6	3	3	50	0.5	50
	Cycloxydim	9 B 3	9	B	3	0.75	1	6	3	3	50	0.5	50
	Cycloxydim	9 C 3	9	C	3	0.75	1	6	5	1	16.67	0.833333	83.3333
	Cycloxydim	9 A 4	9	A	4	1.5	2	6	2	4	66.67	0.333333	33.3333
	Cycloxydim	9 B 4	9	B	4	1.5	2	6	2	4	66.67	0.333333	33.3333
	Cycloxydim	9 C 4	9	C	4	1.5	2	6	1	5	83.33	0.166667	16.6667
	Cycloxydim	9 A 5	9	A	5	3	4	6	3	3	50	0.5	50
	Cycloxydim	9 B 5	9	B	5	3	4	6	5	1	16.67	0.833333	83.3333
	Cycloxydim	9 C 5	9	C	5	3	4	6	5	1	16.67	0.833333	83.3333
	Atlantis	10 A 0	10	A	0	0	0	6	6	0	0	1	100
	Atlantis	10 B 0	10	B	0	0	0	6	6	0	0	1	100
	Atlantis	10 C 0	10	C	0	0	0	6	6	0	0	1	100
	Atlantis	10 A 1	10	A	1	75	0.1875	6	6	0	0	1	100
	Atlantis	10 B 1	10	B	1	75	0.1875	6	6	0	0	1	100
	Atlantis	10 C 1	10	C	1	75	0.1875	6	6	0	0	1	100
	Atlantis	10 A 2	10	A	2	150	0.375	6	2	4	66.67	0.333333	33.3333
	Atlantis	10 B 2	10	B	2	150	0.375	6	5	1	16.67	0.833333	83.3333
	Atlantis	10 C 2	10	C	2	150	0.375	6	4	2	33.33	0.666667	66.6667
	Atlantis	10 A 3	10	A	3	300	0.75	6	6	0	0	1	100
	Atlantis	10 C 3	10	B	3	300	0.75	6	4	2	33.33	0.666667	66.6667
	Atlantis	10 E 3	10	C	3	300	0.75	6	4	2	33.33	0.666667	66.6667
	Atlantis	10 A 4	10	A	4	600	1.5	6	5	1	16.67	0.833333	83.3333
	Atlantis	10 B 4	10	B	4	600	1.5	6	4	2	33.33	0.666667	66.6667
	Atlantis	10 C 4	10	C	4	600	1.5	6	3	3	50	0.5	50
	Atlantis	10 A 5	10	A	5	1200	3	6	3	3	50	0.5	50
	Atlantis	10 B 5	10	B	5	1200	3	6	2	4	66.67	0.333333	33.3333
	Atlantis	10 C 5	10	C	5	1200	3	6	3	3	50	0.5	50
	Fenoxaprop	10 A 0	10	A	0	0	0	6	6	0	0	1	100
	Fenoxaprop	10 B 0	10	B	0	0	0	6	6	0	0	1	100
	Fenoxaprop	10 C 0	10	C	0	0	0	6	6	0	0	1	100
	Fenoxaprop	10 A 1	10	A	1	0.3125	0.25	6	6	0	0	1	100
	Fenoxaprop	10 B 1	10	B	1	0.3125	0.25	6	6	0	0	1	100
	Fenoxaprop	10 C 1	10	C	1	0.3125	0.25	6	6	0	0	1	100
	Fenoxaprop	10 A 2	10	A	2	0.625	0.5	6	6	0	0	1	100
	Fenoxaprop	10 B 2	10	B	2	0.625	0.5	6	6	0	0	1	100
	Fenoxaprop	10 C 2	10	C	2	0.625	0.5	6	6	0	0	1	100
	Fenoxaprop	10 A 3	10	A	3	1.25	1	6	6	0	0	1	100
	Fenoxaprop	10 B 3	10	B	3	1.25	1	6	4	2	33.33	0.666667	66.6667
	Fenoxaprop	10 C 3	10	C	3	1.25	1	6	5	1	16.67	0.833333	83.3333
	Fenoxaprop	10 A 4	10	A	4	2.5	2	6	5	1	16.67	0.833333	83.3333
	Fenoxaprop	10 B 4	10	B	4	2.5	2	6	6	0	0	1	100
	Fenoxaprop	10 C 4	10	C	4	2.5	2	6	5	1	16.67	0.833333	83.3333
	Fenoxaprop	10 A 5	10	A	5	5	4	6	6	0	0	1	100
	Fenoxaprop	10 B 5	10	B	5	5	4	6	6	0	0	1	100
	Fenoxaprop	10 C 5	10	C	5	5	4	6	5	1	16.67	0.833333	83.3333
	Cycloxydim	10 A 0	10	A	0	0	0	6	6	0	0	1	100
	Cycloxydim	10 B 0	10	B	0	0	0	6	6	0	0	1	100
	Cycloxydim	10 C 0	10	C	0	0	0	6	6	0	0	1	100
	Cycloxydim	10 A 1	10	A	1	0.1875	0.25	6	1	5	83.33	0.166667	16.6667
	Cycloxydim	10 B 1	10	B	1	0.1875	0.25	6	1	5	83.33	0.166667	16.6667
	Cycloxydim	10 C 1	10	C	1	0.1875	0.25	6	3	3	50	0.5	50
	Cycloxydim	10 A 2	10	A	2	0.375	0.5	6	3	3	50	0.5	50
	Cycloxydim	10 B 2	10	B	2	0.375	0.5	6	0	6	100	0	0
	Cycloxydim	10 C 2	10	C	2	0.375	0.5	6	0	6	100	0	0
	Cycloxydim	10 A 3	10	A	3	0.75	1	6	5	1	16.67	0.833333	83.3333
	Cycloxydim	10 B 3	10	B	3	0.75	1	6	0	6	100	0	0
	Cycloxydim	10 C 3	10	C	3	0.75	1	6	2	4	66.67	0.333333	33.3333
	Cycloxydim	10 A 4	10	A	4	1.5	2	6	3	3	50	0.5	50
	Cycloxydim	10 B 4	10	B	4	1.5	2	6	0	6	100	0	0
	Cycloxydim	10 C 4	10	C	4	1.5	2	6	2	4	66.67	0.333333	33.3333
	Cycloxydim	10 A 5	10	A	5	3	4	6	3	3	50	0.5	50
	Cycloxydim	10 B 5	10	B	5	3	4	6	1	5	83.33	0.166667	16.6667
	Cycloxydim	10 C 5	10	C	5	3	4	6	2	4	66.67	0.333333	33.3333
	Atlantis	11 A 0	11	A	0	0	0	6	6	0	0	1	100
	Atlantis	11 B 0	11	B	0	0	0	6	6	0	0	1	100
	Atlantis	11 C 0	11	C	0	0	0	5	5	0	0	1	100
	Atlantis	11 A 1	11	A	1	75	0.1875	6	5	1	16.67	0.833333	83.3333
	Atlantis	11 B 1	11	B	1	75	0.1875	6	6	0	0	1	100
	Atlantis	11 C 1	11	C	1	75	0.1875	6	6	0	0	1	100
	Atlantis	11 A 2	11	A	2	150	0.375	6	6	0	0	1	100
	Atlantis	11 B 2	11	B	2	150	0.375	6	6	0	0	1	100
	Atlantis	11 C 2	11	C	2	150	0.375	6	6	0	0	1	100
	Atlantis	11 A 3	11	A	3	300	0.75	6	3	3	50	0.5	50
	Atlantis	11 C 3	11	B	3	300	0.75	6	4	2	33.33	0.666667	66.6667
	Atlantis	11 E 3	11	C	3	300	0.75	6	4	2	33.33	0.666667	66.6667
	Atlantis	11 A 4	11	A	4	600	1.5	6	6	0	0	1	100
	Atlantis	11 B 4	11	B	4	600	1.5	6	6	0	0	1	100
	Atlantis	11 C 4	11	C	4	600	1.5	6	6	0	0	1	100
	Atlantis	11 A 5	11	A	5	1200	3	6	5	1	16.67	0.833333	83.3333
	Atlantis	11 B 5	11	B	5	1200	3	6	5	1	16.67	0.833333	83.3333
	Atlantis	11 C 5	11	C	5	1200	3	6	4	2	33.33	0.666667	66.6667
	Fenoxaprop	11 A 0	11	A	0	0	0	6	6	0	0	1	100
	Fenoxaprop	11 B 0	11	B	0	0	0	6	6	0	0	1	100
	Fenoxaprop	11 C 0	11	C	0	0	0	6	6	0	0	1	100
	Fenoxaprop	11 A 1	11	A	1	0.3125	0.25	6	6	0	0	1	100
	Fenoxaprop	11 B 1	11	B	1	0.3125	0.25	6	6	0	0	1	100
	Fenoxaprop	11 C 1	11	C	1	0.3125	0.25	6	6	0	0	1	100
	Fenoxaprop	11 A 2	11	A	2	0.625	0.5	6	6	0	0	1	100
	Fenoxaprop	11 B 2	11	B	2	0.625	0.5	6	6	0	0	1	100
	Fenoxaprop	11 C 2	11	C	2	0.625	0.5	6	6	0	0	1	100
	Fenoxaprop	11 A 3	11	A	3	1.25	1	6	5	1	16.67	0.833333	83.3333
	Fenoxaprop	11 B 3	11	B	3	1.25	1	6	6	0	0	1	100
	Fenoxaprop	11 C 3	11	C	3	1.25	1	6	6	0	0	1	100
	Fenoxaprop	11 A 4	11	A	4	2.5	2	6	6	0	0	1	100
	Fenoxaprop	11 B 4	11	B	4	2.5	2	6	6	0	0	1	100
	Fenoxaprop	11 C 4	11	C	4	2.5	2	6	6	0	0	1	100
	Fenoxaprop	11 A 5	11	A	5	5	4	6	6	0	0	1	100
	Fenoxaprop	11 B 5	11	B	5	5	4	6	6	0	0	1	100
	Fenoxaprop	11 C 5	11	C	5	5	4	6	6	0	0	1	100
	Cycloxydim	11 A 0	11	A	0	0	0	6	6	0	0	1	100
	Cycloxydim	11 B 0	11	B	0	0	0	6	6	0	0	1	100
	Cycloxydim	11 C 0	11	C	0	0	0	6	6	0	0	1	100
	Cycloxydim	11 A 1	11	A	1	0.1875	0.25	6	5	1	16.67	0.833333	83.3333
	Cycloxydim	11 B 1	11	B	1	0.1875	0.25	6	5	1	16.67	0.833333	83.3333
	Cycloxydim	11 C 1	11	C	1	0.1875	0.25	6	5	1	16.67	0.833333	83.3333
	Cycloxydim	11 A 2	11	A	2	0.375	0.5	6	5	1	16.67	0.833333	83.3333
	Cycloxydim	11 B 2	11	B	2	0.375	0.5	6	6	0	0	1	100
	Cycloxydim	11 C 2	11	C	2	0.375	0.5	6	5	1	16.67	0.833333	83.3333
	Cycloxydim	11 A 3	11	A	3	0.75	1	6	6	0	0	1	100
	Cycloxydim	11 B 3	11	B	3	0.75	1	6	4	2	33.33	0.666667	66.6667
	Cycloxydim	11 C 3	11	C	3	0.75	1	6	5	1	16.67	0.833333	83.3333
	Cycloxydim	11 A 4	11	A	4	1.5	2	6	6	0	0	1	100
	Cycloxydim	11 B 4	11	B	4	1.5	2	6	4	2	33.33	0.666667	66.6667
	Cycloxydim	11 C 4	11	C	4	1.5	2	6	3	3	50	0.5	50
	Cycloxydim	11 A 5	11	A	5	3	4	6	6	0	0	1	100
	Cycloxydim	11 B 5	11	B	5	3	4	6	6	0	0	1	100
	Cycloxydim	11 C 5	11	C	5	3	4	6	5	1	16.67	0.833333	83.3333
	Atlantis	12 A 0	12	A	0	0	0	6	6	0	0	1	100
	Atlantis	12 B 0	12	B	0	0	0	6	6	0	0	1	100
	Atlantis	12 C 0	12	C	0	0	0	6	6	0	0	1	100
	Atlantis	12 A 1	12	A	1	75	0.1875	6	6	0	0	1	100
	Atlantis	12 B 1	12	B	1	75	0.1875	6	6	0	0	1	100
	Atlantis	12 C 1	12	C	1	75	0.1875	6	6	0	0	1	100
	Atlantis	12 A 2	12	A	2	150	0.375	6	6	0	0	1	100
	Atlantis	12 B 2	12	B	2	150	0.375	6	6	0	0	1	100
	Atlantis	12 C 2	12	C	2	150	0.375	6	6	0	0	1	100
	Atlantis	12 A 3	12	A	3	300	0.75	6	6	0	0	1	100
	Atlantis	12 C 3	12	B	3	300	0.75	6	6	0	0	1	100
	Atlantis	12 E 3	12	C	3	300	0.75	6	5	1	16.67	0.833333	83.3333
	Atlantis	12 A 4	12	A	4	600	1.5	6	6	0	0	1	100
	Atlantis	12 B 4	12	B	4	600	1.5	6	6	0	0	1	100
	Atlantis	12 C 4	12	C	4	600	1.5	6	5	1	16.67	0.833333	83.3333
	Atlantis	12 A 5	12	A	5	1200	3	6	5	1	16.67	0.833333	83.3333
	Atlantis	12 B 5	12	B	5	1200	3	6	5	1	16.67	0.833333	83.3333
	Atlantis	12 C 5	12	C	5	1200	3	NA	NA	NA	NA	NA	NA
	Fenoxaprop	12 A 0	12	A	0	0	0	6	6	0	0	1	100
	Fenoxaprop	12 B 0	12	B	0	0	0	6	6	0	0	1	100
	Fenoxaprop	12 C 0	12	C	0	0	0	6	6	0	0	1	100
	Fenoxaprop	12 A 1	12	A	1	0.3125	0.25	6	6	0	0	1	100
	Fenoxaprop	12 B 1	12	B	1	0.3125	0.25	6	6	0	0	1	100
	Fenoxaprop	12 C 1	12	C	1	0.3125	0.25	6	6	0	0	1	100
	Fenoxaprop	12 A 2	12	A	2	0.625	0.5	6	6	0	0	1	100
	Fenoxaprop	12 B 2	12	B	2	0.625	0.5	6	6	0	0	1	100
	Fenoxaprop	12 C 2	12	C	2	0.625	0.5	6	6	0	0	1	100
	Fenoxaprop	12 A 3	12	A	3	1.25	1	6	6	0	0	1	100
	Fenoxaprop	12 B 3	12	B	3	1.25	1	6	5	1	16.67	0.833333	83.3333
	Fenoxaprop	12 C 3	12	C	3	1.25	1	6	6	0	0	1	100
	Fenoxaprop	12 A 4	12	A	4	2.5	2	6	6	0	0	1	100
	Fenoxaprop	12 B 4	12	B	4	2.5	2	6	6	0	0	1	100
	Fenoxaprop	12 C 4	12	C	4	2.5	2	6	6	0	0	1	100
	Fenoxaprop	12 A 5	12	A	5	5	4	6	6	0	0	1	100
	Fenoxaprop	12 B 5	12	B	5	5	4	6	5	1	16.67	0.833333	83.3333
	Fenoxaprop	12 C 5	12	C	5	5	4	6	6	0	0	1	100
	Cycloxydim	12 A 0	12	A	0	0	0	6	6	0	0	1	100
	Cycloxydim	12 B 0	12	B	0	0	0	6	6	0	0	1	100
	Cycloxydim	12 C 0	12	C	0	0	0	6	6	0	0	1	100
	Cycloxydim	12 A 1	12	A	1	0.1875	0.25	6	4	2	33.33	0.666667	66.6667
	Cycloxydim	12 B 1	12	B	1	0.1875	0.25	6	1	5	83.33	0.166667	16.6667
	Cycloxydim	12 C 1	12	C	1	0.1875	0.25	6	5	1	16.67	0.833333	83.3333
	Cycloxydim	12 A 2	12	A	2	0.375	0.5	6	6	0	0	1	100
	Cycloxydim	12 B 2	12	B	2	0.375	0.5	6	6	0	0	1	100
	Cycloxydim	12 C 2	12	C	2	0.375	0.5	6	4	2	33.33	0.666667	66.6667
	Cycloxydim	12 A 3	12	A	3	0.75	1	6	6	0	0	1	100
	Cycloxydim	12 B 3	12	B	3	0.75	1	6	5	1	16.67	0.833333	83.3333
	Cycloxydim	12 C 3	12	C	3	0.75	1	6	5	1	16.67	0.833333	83.3333
	Cycloxydim	12 A 4	12	A	4	1.5	2	6	4	2	33.33	0.666667	66.6667
	Cycloxydim	12 B 4	12	B	4	1.5	2	6	6	0	0	1	100
	Cycloxydim	12 C 4	12	C	4	1.5	2	6	6	0	0	1	100
	Cycloxydim	12 A 5	12	A	5	3	4	6	6	0	0	1	100
	Cycloxydim	12 B 5	12	B	5	3	4	6	6	0	0	1	100
	Cycloxydim	12 C 5	12	C	5	3	4	6	5	1	16.67	0.833333	83.3333
	Atlantis	13 A 0	13	A	0	0	0	6	6	0	0	1	100
	Atlantis	13 B 0	13	B	0	0	0	6	6	0	0	1	100
	Atlantis	13 C 0	13	C	0	0	0	6	6	0	0	1	100
	Atlantis	13 A 1	13	A	1	75	0.1875	6	6	0	0	1	100
	Atlantis	13 B 1	13	B	1	75	0.1875	NA	NA	NA	NA	NA	NA
	Atlantis	13 C 1	13	C	1	75	0.1875	NA	NA	NA	NA	NA	NA
	Atlantis	13 A 2	13	A	2	150	0.375	6	6	0	0	1	100
	Atlantis	13 B 2	13	B	2	150	0.375	6	6	0	0	1	100
	Atlantis	13 C 2	13	C	2	150	0.375	NA	NA	NA	NA	NA	NA
	Atlantis	13 A 3	13	A	3	300	0.75	6	1	5	83.33	0.166667	16.6667
	Atlantis	13 C 3	13	B	3	300	0.75	6	6	0	0	1	100
	Atlantis	13 E 3	13	C	3	300	0.75	6	5	1	16.67	0.833333	83.3333
	Atlantis	13 A 4	13	A	4	600	1.5	6	6	0	0	1	100
	Atlantis	13 B 4	13	B	4	600	1.5	NA	NA	NA	NA	NA	NA
	Atlantis	13 C 4	13	C	4	600	1.5	NA	NA	NA	NA	NA	NA
	Atlantis	13 A 5	13	A	5	1200	3	6	2	4	66.67	0.333333	33.3333
	Atlantis	13 B 5	13	B	5	1200	3	NA	NA	NA	NA	NA	NA
	Atlantis	13 C 5	13	C	5	1200	3	NA	NA	NA	NA	NA	NA
	Fenoxaprop	13 A 0	13	A	0	0	0	6	6	0	0	1	100
	Fenoxaprop	13 B 0	13	B	0	0	0	6	6	0	0	1	100
	Fenoxaprop	13 C 0	13	C	0	0	0	6	6	0	0	1	100
	Fenoxaprop	13 A 1	13	A	1	0.3125	0.25	5	5	0	0	1	100
	Fenoxaprop	13 B 1	13	B	1	0.3125	0.25	6	6	0	0	1	100
	Fenoxaprop	13 C 1	13	C	1	0.3125	0.25	6	6	0	0	1	100
	Fenoxaprop	13 A 2	13	A	2	0.625	0.5	6	6	0	0	1	100
	Fenoxaprop	13 B 2	13	B	2	0.625	0.5	6	6	0	0	1	100
	Fenoxaprop	13 C 2	13	C	2	0.625	0.5	6	6	0	0	1	100
	Fenoxaprop	13 A 3	13	A	3	1.25	1	6	6	0	0	1	100
	Fenoxaprop	13 B 3	13	B	3	1.25	1	6	6	0	0	1	100
	Fenoxaprop	13 C 3	13	C	3	1.25	1	6	4	2	33.33	0.666667	66.6667
	Fenoxaprop	13 A 4	13	A	4	2.5	2	6	6	0	0	1	100
	Fenoxaprop	13 B 4	13	B	4	2.5	2	6	6	0	0	1	100
	Fenoxaprop	13 C 4	13	C	4	2.5	2	NA	NA	NA	NA	NA	NA
	Fenoxaprop	13 A 5	13	A	5	5	4	6	6	0	0	1	100
	Fenoxaprop	13 B 5	13	B	5	5	4	6	6	0	0	1	100
	Fenoxaprop	13 C 5	13	C	5	5	4	6	6	0	0	1	100
	Cycloxydim	13 A 0	13	A	0	0	0	6	6	0	0	1	100
	Cycloxydim	13 B 0	13	B	0	0	0	6	6	0	0	1	100
	Cycloxydim	13 C 0	13	C	0	0	0	6	6	0	0	1	100
	Cycloxydim	13 A 1	13	A	1	0.1875	0.25	6	3	3	50	0.5	50
	Cycloxydim	13 B 1	13	B	1	0.1875	0.25	6	0	6	100	0	0
	Cycloxydim	13 C 1	13	C	1	0.1875	0.25	6	0	6	100	0	0
	Cycloxydim	13 A 2	13	A	2	0.375	0.5	6	4	2	33.33	0.666667	66.6667
	Cycloxydim	13 B 2	13	B	2	0.375	0.5	6	3	3	50	0.5	50
	Cycloxydim	13 C 2	13	C	2	0.375	0.5	4	2	2	50	0.5	50
	Cycloxydim	13 A 3	13	A	3	0.75	1	6	2	4	66.67	0.333333	33.3333
	Cycloxydim	13 B 3	13	B	3	0.75	1	6	2	4	66.67	0.333333	33.3333
	Cycloxydim	13 C 3	13	C	3	0.75	1	6	1	5	83.33	0.166667	16.6667
	Cycloxydim	13 A 4	13	A	4	1.5	2	6	1	5	83.33	0.166667	16.6667
	Cycloxydim	13 B 4	13	B	4	1.5	2	6	1	5	83.33	0.166667	16.6667
	Cycloxydim	13 C 4	13	C	4	1.5	2	5	1	4	80	0.2	20
	Cycloxydim	13 A 5	13	A	5	3	4	6	0	6	100	0	0
	Cycloxydim	13 B 5	13	B	5	3	4	6	2	4	66.67	0.333333	33.3333
	Cycloxydim	13 C 5	13	C	5	3	4	6	0	6	100	0	0
	Atlantis	14 A 0	14	A	0	0	0	6	6	0	0	1	100
	Atlantis	14 B 0	14	B	0	0	0	6	6	0	0	1	100
	Atlantis	14 C 0	14	C	0	0	0	6	6	0	0	1	100
	Atlantis	14 A 1	14	A	1	75	0.1875	6	6	0	0	1	100
	Atlantis	14 B 1	14	B	1	75	0.1875	6	6	0	0	1	100
	Atlantis	14 C 1	14	C	1	75	0.1875	6	6	0	0	1	100
	Atlantis	14 A 2	14	A	2	150	0.375	6	6	0	0	1	100
	Atlantis	14 B 2	14	B	2	150	0.375	6	6	0	0	1	100
	Atlantis	14 C 2	14	C	2	150	0.375	6	6	0	0	1	100
	Atlantis	14 A 3	14	A	3	300	0.75	6	5	1	16.67	0.833333	83.3333
	Atlantis	14 C 3	14	B	3	300	0.75	6	6	0	0	1	100
	Atlantis	14 E 3	14	C	3	300	0.75	6	6	0	0	1	100
	Atlantis	14 A 4	14	A	4	600	1.5	6	6	0	0	1	100
	Atlantis	14 B 4	14	B	4	600	1.5	6	6	0	0	1	100
	Atlantis	14 C 4	14	C	4	600	1.5	6	6	0	0	1	100
	Atlantis	14 A 5	14	A	5	1200	3	6	6	0	0	1	100
	Atlantis	14 B 5	14	B	5	1200	3	6	6	0	0	1	100
	Atlantis	14 C 5	14	C	5	1200	3	6	4	2	33.33	0.666667	66.6667
	Fenoxaprop	14 A 0	14	A	0	0	0	6	6	0	0	1	100
	Fenoxaprop	14 B 0	14	B	0	0	0	6	6	0	0	1	100
	Fenoxaprop	14 C 0	14	C	0	0	0	6	6	0	0	1	100
	Fenoxaprop	14 A 1	14	A	1	0.3125	0.25	6	6	0	0	1	100
	Fenoxaprop	14 B 1	14	B	1	0.3125	0.25	6	6	0	0	1	100
	Fenoxaprop	14 C 1	14	C	1	0.3125	0.25	6	6	0	0	1	100
	Fenoxaprop	14 A 2	14	A	2	0.625	0.5	6	6	0	0	1	100
	Fenoxaprop	14 B 2	14	B	2	0.625	0.5	6	6	0	0	1	100
	Fenoxaprop	14 C 2	14	C	2	0.625	0.5	6	6	0	0	1	100
	Fenoxaprop	14 A 3	14	A	3	1.25	1	6	6	0	0	1	100
	Fenoxaprop	14 B 3	14	B	3	1.25	1	6	6	0	0	1	100
	Fenoxaprop	14 C 3	14	C	3	1.25	1	6	6	0	0	1	100
	Fenoxaprop	14 A 4	14	A	4	2.5	2	6	6	0	0	1	100
	Fenoxaprop	14 B 4	14	B	4	2.5	2	6	6	0	0	1	100
	Fenoxaprop	14 C 4	14	C	4	2.5	2	6	6	0	0	1	100
	Fenoxaprop	14 A 5	14	A	5	5	4	6	5	1	16.67	0.833333	83.3333
	Fenoxaprop	14 B 5	14	B	5	5	4	6	6	0	0	1	100
	Fenoxaprop	14 C 5	14	C	5	5	4	6	5	1	16.67	0.833333	83.3333
	Cycloxydim	14 A 0	14	A	0	0	0	6	6	0	0	1	100
	Cycloxydim	14 B 0	14	B	0	0	0	6	6	0	0	1	100
	Cycloxydim	14 C 0	14	C	0	0	0	6	6	0	0	1	100
	Cycloxydim	14 A 1	14	A	1	0.1875	0.25	6	4	2	33.33	0.666667	66.6667
	Cycloxydim	14 B 1	14	B	1	0.1875	0.25	6	0	6	100	0	0
	Cycloxydim	14 C 1	14	C	1	0.1875	0.25	6	3	3	50	0.5	50
	Cycloxydim	14 A 2	14	A	2	0.375	0.5	7	4	3	42.86	0.571429	57.1429
	Cycloxydim	14 B 2	14	B	2	0.375	0.5	6	3	3	50	0.5	50
	Cycloxydim	14 C 2	14	C	2	0.375	0.5	6	2	4	66.67	0.333333	33.3333
	Cycloxydim	14 A 3	14	A	3	0.75	1	6	3	3	50	0.5	50
	Cycloxydim	14 B 3	14	B	3	0.75	1	6	3	3	50	0.5	50
	Cycloxydim	14 C 3	14	C	3	0.75	1	5	3	2	40	0.6	60
	Cycloxydim	14 A 4	14	A	4	1.5	2	6	3	3	50	0.5	50
	Cycloxydim	14 B 4	14	B	4	1.5	2	6	3	3	50	0.5	50
	Cycloxydim	14 C 4	14	C	4	1.5	2	6	4	2	33.33	0.666667	66.6667
	Cycloxydim	14 A 5	14	A	5	3	4	6	3	3	50	0.5	50
	Cycloxydim	14 B 5	14	B	5	3	4	6	0	6	100	0	0
	Cycloxydim	14 C 5	14	C	5	3	4	6	5	1	16.67	0.833333	83.3333
	Atlantis	15 A 0	15	A	0	0	0	6	6	0	0	1	100
	Atlantis	15 B 0	15	B	0	0	0	6	6	0	0	1	100
	Atlantis	15 C 0	15	C	0	0	0	6	6	0	0	1	100
	Atlantis	15 A 1	15	A	1	75	0.1875	6	6	0	0	1	100
	Atlantis	15 B 1	15	B	1	75	0.1875	NA	NA	NA	NA	NA	NA
	Atlantis	15 C 1	15	C	1	75	0.1875	NA	NA	NA	NA	NA	NA
	Atlantis	15 A 2	15	A	2	150	0.375	6	6	0	0	1	100
	Atlantis	15 B 2	15	B	2	150	0.375	NA	NA	NA	NA	NA	NA
	Atlantis	15 C 2	15	C	2	150	0.375	NA	NA	NA	NA	NA	NA
	Atlantis	15 A 3	15	A	3	300	0.75	6	5	1	16.67	0.833333	83.3333
	Atlantis	15 C 3	15	B	3	300	0.75	6	6	0	0	1	100
	Atlantis	15 E 3	15	C	3	300	0.75	6	6	0	0	1	100
	Atlantis	15 A 4	15	A	4	600	1.5	6	5	1	16.67	0.833333	83.3333
	Atlantis	15 B 4	15	B	4	600	1.5	NA	NA	NA	NA	NA	NA
	Atlantis	15 C 4	15	C	4	600	1.5	NA	NA	NA	NA	NA	NA
	Atlantis	15 A 5	15	A	5	1200	3	6	6	0	0	1	100
	Atlantis	15 B 5	15	B	5	1200	3	NA	NA	NA	NA	NA	NA
	Atlantis	15 C 5	15	C	5	1200	3	NA	NA	NA	NA	NA	NA
	Fenoxaprop	15 A 0	15	A	0	0	0	6	6	0	0	1	100
	Fenoxaprop	15 B 0	15	B	0	0	0	6	6	0	0	1	100
	Fenoxaprop	15 C 0	15	C	0	0	0	6	6	0	0	1	100
	Fenoxaprop	15 A 1	15	A	1	0.3125	0.25	NA	NA	NA	NA	NA	NA
	Fenoxaprop	15 B 1	15	B	1	0.3125	0.25	6	6	0	0	1	100
	Fenoxaprop	15 C 1	15	C	1	0.3125	0.25	6	6	0	0	1	100
	Fenoxaprop	15 A 2	15	A	2	0.625	0.5	6	6	0	0	1	100
	Fenoxaprop	15 B 2	15	B	2	0.625	0.5	6	6	0	0	1	100
	Fenoxaprop	15 C 2	15	C	2	0.625	0.5	6	6	0	0	1	100
	Fenoxaprop	15 A 3	15	A	3	1.25	1	6	6	0	0	1	100
	Fenoxaprop	15 B 3	15	B	3	1.25	1	6	3	3	50	0.5	50
	Fenoxaprop	15 C 3	15	C	3	1.25	1	6	5	1	16.67	0.833333	83.3333
	Fenoxaprop	15 A 4	15	A	4	2.5	2	6	6	0	0	1	100
	Fenoxaprop	15 B 4	15	B	4	2.5	2	6	6	0	0	1	100
	Fenoxaprop	15 C 4	15	C	4	2.5	2	5	4	1	20	0.8	80
	Fenoxaprop	15 A 5	15	A	5	5	4	6	6	0	0	1	100
	Fenoxaprop	15 B 5	15	B	5	5	4	6	5	1	16.67	0.833333	83.3333
	Fenoxaprop	15 C 5	15	C	5	5	4	6	6	0	0	1	100
	Cycloxydim	15 A 0	15	A	0	0	0	6	6	0	0	1	100
	Cycloxydim	15 B 0	15	B	0	0	0	6	6	0	0	1	100
	Cycloxydim	15 C 0	15	C	0	0	0	6	6	0	0	1	100
	Cycloxydim	15 A 1	15	A	1	0.1875	0.25	6	3	3	50	0.5	50
	Cycloxydim	15 B 1	15	B	1	0.1875	0.25	6	5	1	16.67	0.833333	83.3333
	Cycloxydim	15 C 1	15	C	1	0.1875	0.25	6	5	1	16.67	0.833333	83.3333
	Cycloxydim	15 A 2	15	A	2	0.375	0.5	6	4	2	33.33	0.666667	66.6667
	Cycloxydim	15 B 2	15	B	2	0.375	0.5	6	6	0	0	1	100
	Cycloxydim	15 C 2	15	C	2	0.375	0.5	6	5	1	16.67	0.833333	83.3333
	Cycloxydim	15 A 3	15	A	3	0.75	1	6	2	4	66.67	0.333333	33.3333
	Cycloxydim	15 B 3	15	B	3	0.75	1	7	4	3	42.86	0.571429	57.1429
	Cycloxydim	15 C 3	15	C	3	0.75	1	6	4	2	33.33	0.666667	66.6667
	Cycloxydim	15 A 4	15	A	4	1.5	2	7	6	1	14.29	0.857143	85.7143
	Cycloxydim	15 B 4	15	B	4	1.5	2	6	6	0	0	1	100
	Cycloxydim	15 C 4	15	C	4	1.5	2	6	4	2	33.33	0.666667	66.6667
	Cycloxydim	15 A 5	15	A	5	3	4	6	4	2	33.33	0.666667	66.6667
	Cycloxydim	15 B 5	15	B	5	3	4	6	3	3	50	0.5	50
	Cycloxydim	15 C 5	15	C	5	3	4	6	4	2	33.33	0.666667	66.6667
	Atlantis	16 A 0	16	A	0	0	0	6	6	0	0	1	100
	Atlantis	16 B 0	16	B	0	0	0	5	5	0	0	1	100
	Atlantis	16 C 0	16	C	0	0	0	NA	NA	NA	NA	NA	NA
	Atlantis	16 A 1	16	A	1	75	0.1875	5	4	1	20	0.8	80
	Atlantis	16 B 1	16	B	1	75	0.1875	6	5	1	16.67	0.833333	83.3333
	Atlantis	16 C 1	16	C	1	75	0.1875	NA	NA	NA	NA	NA	NA
	Atlantis	16 A 2	16	A	2	150	0.375	6	5	1	16.67	0.833333	83.3333
	Atlantis	16 B 2	16	B	2	150	0.375	5	4	1	20	0.8	80
	Atlantis	16 C 2	16	C	2	150	0.375	6	6	0	0	1	100
	Atlantis	16 A 3	16	A	3	300	0.75	6	6	0	0	1	100
	Atlantis	16 C 3	16	B	3	300	0.75	6	6	0	0	1	100
	Atlantis	16 E 3	16	C	3	300	0.75	6	6	0	0	1	100
	Atlantis	16 A 4	16	A	4	600	1.5	6	6	0	0	1	100
	Atlantis	16 B 4	16	B	4	600	1.5	6	5	1	16.67	0.833333	83.3333
	Atlantis	16 C 4	16	C	4	600	1.5	NA	NA	NA	NA	NA	NA
	Atlantis	16 A 5	16	A	5	1200	3	6	5	1	16.67	0.833333	83.3333
	Atlantis	16 B 5	16	B	5	1200	3	6	5	1	16.67	0.833333	83.3333
	Atlantis	16 C 5	16	C	5	1200	3	NA	NA	NA	NA	NA	NA
	Fenoxaprop	16 A 0	16	A	0	0	0	6	6	0	0	1	100
	Fenoxaprop	16 B 0	16	B	0	0	0	6	6	0	0	1	100
	Fenoxaprop	16 C 0	16	C	0	0	0	6	6	0	0	1	100
	Fenoxaprop	16 A 1	16	A	1	0.3125	0.25	6	6	0	0	1	100
	Fenoxaprop	16 B 1	16	B	1	0.3125	0.25	6	6	0	0	1	100
	Fenoxaprop	16 C 1	16	C	1	0.3125	0.25	6	6	0	0	1	100
	Fenoxaprop	16 A 2	16	A	2	0.625	0.5	6	6	0	0	1	100
	Fenoxaprop	16 B 2	16	B	2	0.625	0.5	6	6	0	0	1	100
	Fenoxaprop	16 C 2	16	C	2	0.625	0.5	6	4	2	33.33	0.666667	66.6667
	Fenoxaprop	16 A 3	16	A	3	1.25	1	6	6	0	0	1	100
	Fenoxaprop	16 B 3	16	B	3	1.25	1	6	6	0	0	1	100
	Fenoxaprop	16 C 3	16	C	3	1.25	1	6	4	2	33.33	0.666667	66.6667
	Fenoxaprop	16 A 4	16	A	4	2.5	2	6	6	0	0	1	100
	Fenoxaprop	16 B 4	16	B	4	2.5	2	6	6	0	0	1	100
	Fenoxaprop	16 C 4	16	C	4	2.5	2	4	4	0	0	1	100
	Fenoxaprop	16 A 5	16	A	5	5	4	6	6	0	0	1	100
	Fenoxaprop	16 B 5	16	B	5	5	4	6	5	1	16.67	0.833333	83.3333
	Fenoxaprop	16 C 5	16	C	5	5	4	6	6	0	0	1	100
	Cycloxydim	16 A 0	16	A	0	0	0	5	5	0	0	1	100
	Cycloxydim	16 B 0	16	B	0	0	0	6	6	0	0	1	100
	Cycloxydim	16 C 0	16	C	0	0	0	6	6	0	0	1	100
	Cycloxydim	16 A 1	16	A	1	0.1875	0.25	6	6	0	0	1	100
	Cycloxydim	16 B 1	16	B	1	0.1875	0.25	6	4	2	33.33	0.666667	66.6667
	Cycloxydim	16 C 1	16	C	1	0.1875	0.25	6	5	1	16.67	0.833333	83.3333
	Cycloxydim	16 A 2	16	A	2	0.375	0.5	6	6	0	0	1	100
	Cycloxydim	16 B 2	16	B	2	0.375	0.5	6	4	2	33.33	0.666667	66.6667
	Cycloxydim	16 C 2	16	C	2	0.375	0.5	6	4	2	33.33	0.666667	66.6667
	Cycloxydim	16 A 3	16	A	3	0.75	1	6	4	2	33.33	0.666667	66.6667
	Cycloxydim	16 B 3	16	B	3	0.75	1	6	4	2	33.33	0.666667	66.6667
	Cycloxydim	16 C 3	16	C	3	0.75	1	7	6	1	14.29	0.857143	85.7143
	Cycloxydim	16 A 4	16	A	4	1.5	2	6	5	1	16.67	0.833333	83.3333
	Cycloxydim	16 B 4	16	B	4	1.5	2	5	5	0	0	1	100
	Cycloxydim	16 C 4	16	C	4	1.5	2	6	5	1	16.67	0.833333	83.3333
	Cycloxydim	16 A 5	16	A	5	3	4	6	5	1	16.67	0.833333	83.3333
	Cycloxydim	16 B 5	16	B	5	3	4	6	4	2	33.33	0.666667	66.6667
	Cycloxydim	16 C 5	16	C	5	3	4	6	4	2	33.33	0.666667	66.6667
	Atlantis	17 A 0	17	A	0	0	0	6	6	0	0	1	100
	Atlantis	17 B 0	17	B	0	0	0	6	6	0	0	1	100
	Atlantis	17 C 0	17	C	0	0	0	6	6	0	0	1	100
	Atlantis	17 A 1	17	A	1	75	0.1875	6	5	1	16.67	0.833333	83.3333
	Atlantis	17 B 1	17	B	1	75	0.1875	6	3	3	50	0.5	50
	Atlantis	17 C 1	17	C	1	75	0.1875	6	3	3	50	0.5	50
	Atlantis	17 A 2	17	A	2	150	0.375	6	4	2	33.33	0.666667	66.6667
	Atlantis	17 B 2	17	B	2	150	0.375	5	4	1	20	0.8	80
	Atlantis	17 C 2	17	C	2	150	0.375	6	6	0	0	1	100
	Atlantis	17 A 3	17	A	3	300	0.75	6	5	1	16.67	0.833333	83.3333
	Atlantis	17 C 3	17	B	3	300	0.75	6	6	0	0	1	100
	Atlantis	17 E 3	17	C	3	300	0.75	6	4	2	33.33	0.666667	66.6667
	Atlantis	17 A 4	17	A	4	600	1.5	6	4	2	33.33	0.666667	66.6667
	Atlantis	17 B 4	17	B	4	600	1.5	6	6	0	0	1	100
	Atlantis	17 C 4	17	C	4	600	1.5	6	5	1	16.67	0.833333	83.3333
	Atlantis	17 A 5	17	A	5	1200	3	6	3	3	50	0.5	50
	Atlantis	17 B 5	17	B	5	1200	3	NA	NA	NA	NA	NA	NA
	Atlantis	17 C 5	17	C	5	1200	3	6	2	4	66.67	0.333333	33.3333
	Fenoxaprop	17 A 0	17	A	0	0	0	6	6	0	0	1	100
	Fenoxaprop	17 B 0	17	B	0	0	0	6	6	0	0	1	100
	Fenoxaprop	17 C 0	17	C	0	0	0	5	5	0	0	1	100
	Fenoxaprop	17 A 1	17	A	1	0.3125	0.25	6	6	0	0	1	100
	Fenoxaprop	17 B 1	17	B	1	0.3125	0.25	6	6	0	0	1	100
	Fenoxaprop	17 C 1	17	C	1	0.3125	0.25	6	6	0	0	1	100
	Fenoxaprop	17 A 2	17	A	2	0.625	0.5	6	6	0	0	1	100
	Fenoxaprop	17 B 2	17	B	2	0.625	0.5	6	6	0	0	1	100
	Fenoxaprop	17 C 2	17	C	2	0.625	0.5	6	6	0	0	1	100
	Fenoxaprop	17 A 3	17	A	3	1.25	1	6	6	0	0	1	100
	Fenoxaprop	17 B 3	17	B	3	1.25	1	6	6	0	0	1	100
	Fenoxaprop	17 C 3	17	C	3	1.25	1	6	6	0	0	1	100
	Fenoxaprop	17 A 4	17	A	4	2.5	2	6	6	0	0	1	100
	Fenoxaprop	17 B 4	17	B	4	2.5	2	6	6	0	0	1	100
	Fenoxaprop	17 C 4	17	C	4	2.5	2	6	6	0	0	1	100
	Fenoxaprop	17 A 5	17	A	5	5	4	6	6	0	0	1	100
	Fenoxaprop	17 B 5	17	B	5	5	4	6	5	1	16.67	0.833333	83.3333
	Fenoxaprop	17 C 5	17	C	5	5	4	6	6	0	0	1	100
	Cycloxydim	17 A 0	17	A	0	0	0	6	6	0	0	1	100
	Cycloxydim	17 B 0	17	B	0	0	0	6	6	0	0	1	100
	Cycloxydim	17 C 0	17	C	0	0	0	7	7	0	0	1	100
	Cycloxydim	17 A 1	17	A	1	0.1875	0.25	6	4	2	33.33	0.666667	66.6667
	Cycloxydim	17 B 1	17	B	1	0.1875	0.25	6	6	0	0	1	100
	Cycloxydim	17 C 1	17	C	1	0.1875	0.25	6	5	1	16.67	0.833333	83.3333
	Cycloxydim	17 A 2	17	A	2	0.375	0.5	6	5	1	16.67	0.833333	83.3333
	Cycloxydim	17 B 2	17	B	2	0.375	0.5	6	6	0	0	1	100
	Cycloxydim	17 C 2	17	C	2	0.375	0.5	6	5	1	16.67	0.833333	83.3333
	Cycloxydim	17 A 3	17	A	3	0.75	1	6	6	0	0	1	100
	Cycloxydim	17 B 3	17	B	3	0.75	1	6	3	3	50	0.5	50
	Cycloxydim	17 C 3	17	C	3	0.75	1	6	5	1	16.67	0.833333	83.3333
	Cycloxydim	17 A 4	17	A	4	1.5	2	7	7	0	0	1	100
	Cycloxydim	17 B 4	17	B	4	1.5	2	6	5	1	16.67	0.833333	83.3333
	Cycloxydim	17 C 4	17	C	4	1.5	2	6	6	0	0	1	100
	Cycloxydim	17 A 5	17	A	5	3	4	6	3	3	50	0.5	50
	Cycloxydim	17 B 5	17	B	5	3	4	6	4	2	33.33	0.666667	66.6667
	Cycloxydim	17 C 5	17	C	5	3	4	6	6	0	0	1	100
	Atlantis	18 A 0	18	A	0	0	0	6	6	0	0	1	100
	Atlantis	18 B 0	18	B	0	0	0	6	6	0	0	1	100
	Atlantis	18 C 0	18	C	0	0	0	5	5	0	0	1	100
	Atlantis	18 A 1	18	A	1	75	0.1875	6	1	5	83.33	0.166667	16.6667
	Atlantis	18 B 1	18	B	1	75	0.1875	6	0	6	100	0	0
	Atlantis	18 C 1	18	C	1	75	0.1875	6	1	5	83.33	0.166667	16.6667
	Atlantis	18 A 2	18	A	2	150	0.375	6	1	5	83.33	0.166667	16.6667
	Atlantis	18 B 2	18	B	2	150	0.375	6	1	5	83.33	0.166667	16.6667
	Atlantis	18 C 2	18	C	2	150	0.375	6	0	6	100	0	0
	Atlantis	18 A 3	18	A	3	300	0.75	6	0	6	100	0	0
	Atlantis	18 C 3	18	B	3	300	0.75	6	0	6	100	0	0
	Atlantis	18 E 3	18	C	3	300	0.75	6	0	6	100	0	0
	Atlantis	18 A 4	18	A	4	600	1.5	6	0	6	100	0	0
	Atlantis	18 B 4	18	B	4	600	1.5	6	0	6	100	0	0
	Atlantis	18 C 4	18	C	4	600	1.5	6	0	6	100	0	0
	Atlantis	18 A 5	18	A	5	1200	3	6	0	6	100	0	0
	Atlantis	18 B 5	18	B	5	1200	3	6	0	6	100	0	0
	Atlantis	18 C 5	18	C	5	1200	3	6	0	6	100	0	0
	Fenoxaprop	18 A 0	18	A	0	0	0	6	6	0	0	1	100
	Fenoxaprop	18 B 0	18	B	0	0	0	6	6	0	0	1	100
	Fenoxaprop	18 C 0	18	C	0	0	0	8	8	0	0	1	100
	Fenoxaprop	18 A 1	18	A	1	0.3125	0.25	6	6	0	0	1	100
	Fenoxaprop	18 B 1	18	B	1	0.3125	0.25	6	6	0	0	1	100
	Fenoxaprop	18 C 1	18	C	1	0.3125	0.25	6	5	1	16.67	0.833333	83.3333
	Fenoxaprop	18 A 2	18	A	2	0.625	0.5	6	6	0	0	1	100
	Fenoxaprop	18 B 2	18	B	2	0.625	0.5	6	6	0	0	1	100
	Fenoxaprop	18 C 2	18	C	2	0.625	0.5	6	4	2	33.33	0.666667	66.6667
	Fenoxaprop	18 A 3	18	A	3	1.25	1	6	5	1	16.67	0.833333	83.3333
	Fenoxaprop	18 B 3	18	B	3	1.25	1	6	3	3	50	0.5	50
	Fenoxaprop	18 C 3	18	C	3	1.25	1	6	2	4	66.67	0.333333	33.3333
	Fenoxaprop	18 A 4	18	A	4	2.5	2	6	5	1	16.67	0.833333	83.3333
	Fenoxaprop	18 B 4	18	B	4	2.5	2	6	4	2	33.33	0.666667	66.6667
	Fenoxaprop	18 C 4	18	C	4	2.5	2	6	5	1	16.67	0.833333	83.3333
	Fenoxaprop	18 A 5	18	A	5	5	4	6	6	0	0	1	100
	Fenoxaprop	18 B 5	18	B	5	5	4	6	4	2	33.33	0.666667	66.6667
	Fenoxaprop	18 C 5	18	C	5	5	4	6	4	2	33.33	0.666667	66.6667
	Cycloxydim	18 A 0	18	A	0	0	0	7	7	0	0	1	100
	Cycloxydim	18 B 0	18	B	0	0	0	6	6	0	0	1	100
	Cycloxydim	18 C 0	18	C	0	0	0	6	6	0	0	1	100
	Cycloxydim	18 A 1	18	A	1	0.1875	0.25	6	3	3	50	0.5	50
	Cycloxydim	18 B 1	18	B	1	0.1875	0.25	7	2	5	71.43	0.285714	28.5714
	Cycloxydim	18 C 1	18	C	1	0.1875	0.25	6	3	3	50	0.5	50
	Cycloxydim	18 A 2	18	A	2	0.375	0.5	6	3	3	50	0.5	50
	Cycloxydim	18 B 2	18	B	2	0.375	0.5	6	2	4	66.67	0.333333	33.3333
	Cycloxydim	18 C 2	18	C	2	0.375	0.5	5	3	2	40	0.6	60
	Cycloxydim	18 A 3	18	A	3	0.75	1	6	2	4	66.67	0.333333	33.3333
	Cycloxydim	18 B 3	18	B	3	0.75	1	6	4	2	33.33	0.666667	66.6667
	Cycloxydim	18 C 3	18	C	3	0.75	1	6	2	4	66.67	0.333333	33.3333
	Cycloxydim	18 A 4	18	A	4	1.5	2	6	3	3	50	0.5	50
	Cycloxydim	18 B 4	18	B	4	1.5	2	6	4	2	33.33	0.666667	66.6667
	Cycloxydim	18 C 4	18	C	4	1.5	2	6	4	2	33.33	0.666667	66.6667
	Cycloxydim	18 A 5	18	A	5	3	4	6	1	5	83.33	0.166667	16.6667
	Cycloxydim	18 B 5	18	B	5	3	4	6	1	5	83.33	0.166667	16.6667
	Cycloxydim	18 C 5	18	C	5	3	4	6	4	2	33.33	0.666667	66.6667
	Atlantis	19 A 0	19	A	0	0	0	6	6	0	0	1	100
	Atlantis	19 B 0	19	B	0	0	0	6	6	0	0	1	100
	Atlantis	19 C 0	19	C	0	0	0	6	6	0	0	1	100
	Atlantis	19 A 1	19	A	1	75	0.1875	6	6	0	0	1	100
	Atlantis	19 B 1	19	B	1	75	0.1875	NA	NA	NA	NA	NA	NA
	Atlantis	19 C 1	19	C	1	75	0.1875	NA	NA	NA	NA	NA	NA
	Atlantis	19 A 2	19	A	2	150	0.375	6	4	2	33.33	0.666667	66.6667
	Atlantis	19 B 2	19	B	2	150	0.375	NA	NA	NA	NA	NA	NA
	Atlantis	19 C 2	19	C	2	150	0.375	6	6	0	0	1	100
	Atlantis	19 A 3	19	A	3	300	0.75	6	5	1	16.67	0.833333	83.3333
	Atlantis	19 C 3	19	B	3	300	0.75	6	5	1	16.67	0.833333	83.3333
	Atlantis	19 E 3	19	C	3	300	0.75	6	6	0	0	1	100
	Atlantis	19 A 4	19	A	4	600	1.5	6	3	3	50	0.5	50
	Atlantis	19 B 4	19	B	4	600	1.5	6	6	0	0	1	100
	Atlantis	19 C 4	19	C	4	600	1.5	NA	NA	NA	NA	NA	NA
	Atlantis	19 A 5	19	A	5	1200	3	6	6	0	0	1	100
	Atlantis	19 B 5	19	B	5	1200	3	NA	NA	NA	NA	NA	NA
	Atlantis	19 C 5	19	C	5	1200	3	NA	NA	NA	NA	NA	NA
	Fenoxaprop	19 A 0	19	A	0	0	0	6	6	0	0	1	100
	Fenoxaprop	19 B 0	19	B	0	0	0	6	6	0	0	1	100
	Fenoxaprop	19 C 0	19	C	0	0	0	6	6	0	0	1	100
	Fenoxaprop	19 A 1	19	A	1	0.3125	0.25	6	6	0	0	1	100
	Fenoxaprop	19 B 1	19	B	1	0.3125	0.25	6	6	0	0	1	100
	Fenoxaprop	19 C 1	19	C	1	0.3125	0.25	6	6	0	0	1	100
	Fenoxaprop	19 A 2	19	A	2	0.625	0.5	6	6	0	0	1	100
	Fenoxaprop	19 B 2	19	B	2	0.625	0.5	6	6	0	0	1	100
	Fenoxaprop	19 C 2	19	C	2	0.625	0.5	6	6	0	0	1	100
	Fenoxaprop	19 A 3	19	A	3	1.25	1	6	6	0	0	1	100
	Fenoxaprop	19 B 3	19	B	3	1.25	1	6	6	0	0	1	100
	Fenoxaprop	19 C 3	19	C	3	1.25	1	6	4	2	33.33	0.666667	66.6667
	Fenoxaprop	19 A 4	19	A	4	2.5	2	6	6	0	0	1	100
	Fenoxaprop	19 B 4	19	B	4	2.5	2	6	6	0	0	1	100
	Fenoxaprop	19 C 4	19	C	4	2.5	2	6	4	2	33.33	0.666667	66.6667
	Fenoxaprop	19 A 5	19	A	5	5	4	5	4	1	20	0.8	80
	Fenoxaprop	19 B 5	19	B	5	5	4	6	4	2	33.33	0.666667	66.6667
	Fenoxaprop	19 C 5	19	C	5	5	4	6	6	0	0	1	100
	Cycloxydim	19 A 0	19	A	0	0	0	6	6	0	0	1	100
	Cycloxydim	19 B 0	19	B	0	0	0	7	7	0	0	1	100
	Cycloxydim	19 C 0	19	C	0	0	0	6	6	0	0	1	100
	Cycloxydim	19 A 1	19	A	1	0.1875	0.25	6	1	5	83.33	0.166667	16.6667
	Cycloxydim	19 B 1	19	B	1	0.1875	0.25	6	0	6	100	0	0
	Cycloxydim	19 C 1	19	C	1	0.1875	0.25	6	0	6	100	0	0
	Cycloxydim	19 A 2	19	A	2	0.375	0.5	6	0	6	100	0	0
	Cycloxydim	19 B 2	19	B	2	0.375	0.5	6	1	5	83.33	0.166667	16.6667
	Cycloxydim	19 C 2	19	C	2	0.375	0.5	6	3	3	50	0.5	50
	Cycloxydim	19 A 3	19	A	3	0.75	1	6	1	5	83.33	0.166667	16.6667
	Cycloxydim	19 B 3	19	B	3	0.75	1	6	0	6	100	0	0
	Cycloxydim	19 C 3	19	C	3	0.75	1	6	1	5	83.33	0.166667	16.6667
	Cycloxydim	19 A 4	19	A	4	1.5	2	5	2	3	60	0.4	40
	Cycloxydim	19 B 4	19	B	4	1.5	2	6	1	5	83.33	0.166667	16.6667
	Cycloxydim	19 C 4	19	C	4	1.5	2	5	0	5	100	0	0
	Cycloxydim	19 A 5	19	A	5	3	4	5	2	3	60	0.4	40
	Cycloxydim	19 B 5	19	B	5	3	4	6	1	5	83.33	0.166667	16.6667
	Cycloxydim	19 C 5	19	C	5	3	4	6	2	4	66.67	0.333333	33.3333
	Atlantis	20 A 0	20	A	0	0	0	6	6	0	0	1	100
	Atlantis	20 B 0	20	B	0	0	0	6	6	0	0	1	100
	Atlantis	20 C 0	20	C	0	0	0	6	6	0	0	1	100
	Atlantis	20 A 1	20	A	1	75	0.1875	NA	NA	NA	NA	NA	NA
	Atlantis	20 B 1	20	B	1	75	0.1875	NA	NA	NA	NA	NA	NA
	Atlantis	20 C 1	20	C	1	75	0.1875	NA	NA	NA	NA	NA	NA
	Atlantis	20 A 2	20	A	2	150	0.375	NA	NA	NA	NA	NA	NA
	Atlantis	20 B 2	20	B	2	150	0.375	NA	NA	NA	NA	NA	NA
	Atlantis	20 C 2	20	C	2	150	0.375	6	6	0	0	1	100
	Atlantis	20 A 3	20	A	3	300	0.75	6	6	0	0	1	100
	Atlantis	20 C 3	20	B	3	300	0.75	6	6	0	0	1	100
	Atlantis	20 E 3	20	C	3	300	0.75	6	6	0	0	1	100
	Atlantis	20 A 4	20	A	4	600	1.5	6	6	0	0	1	100
	Atlantis	20 B 4	20	B	4	600	1.5	NA	NA	NA	NA	NA	NA
	Atlantis	20 C 4	20	C	4	600	1.5	NA	NA	NA	NA	NA	NA
	Atlantis	20 A 5	20	A	5	1200	3	NA	NA	NA	NA	NA	NA
	Atlantis	20 B 5	20	B	5	1200	3	NA	NA	NA	NA	NA	NA
	Atlantis	20 C 5	20	C	5	1200	3	NA	NA	NA	NA	NA	NA
	Fenoxaprop	20 A 0	20	A	0	0	0	6	6	0	0	1	100
	Fenoxaprop	20 B 0	20	B	0	0	0	6	6	0	0	1	100
	Fenoxaprop	20 C 0	20	C	0	0	0	6	6	0	0	1	100
	Fenoxaprop	20 A 1	20	A	1	0.3125	0.25	6	6	0	0	1	100
	Fenoxaprop	20 B 1	20	B	1	0.3125	0.25	6	6	0	0	1	100
	Fenoxaprop	20 C 1	20	C	1	0.3125	0.25	6	6	0	0	1	100
	Fenoxaprop	20 A 2	20	A	2	0.625	0.5	6	6	0	0	1	100
	Fenoxaprop	20 B 2	20	B	2	0.625	0.5	6	6	0	0	1	100
	Fenoxaprop	20 C 2	20	C	2	0.625	0.5	6	6	0	0	1	100
	Fenoxaprop	20 A 3	20	A	3	1.25	1	6	5	1	16.67	0.833333	83.3333
	Fenoxaprop	20 B 3	20	B	3	1.25	1	6	5	1	16.67	0.833333	83.3333
	Fenoxaprop	20 C 3	20	C	3	1.25	1	6	6	0	0	1	100
	Fenoxaprop	20 A 4	20	A	4	2.5	2	6	6	0	0	1	100
	Fenoxaprop	20 B 4	20	B	4	2.5	2	6	6	0	0	1	100
	Fenoxaprop	20 C 4	20	C	4	2.5	2	6	6	0	0	1	100
	Fenoxaprop	20 A 5	20	A	5	5	4	6	6	0	0	1	100
	Fenoxaprop	20 B 5	20	B	5	5	4	6	6	0	0	1	100
	Fenoxaprop	20 C 5	20	C	5	5	4	6	6	0	0	1	100
	Cycloxydim	20 A 0	20	A	0	0	0	6	6	0	0	1	100
	Cycloxydim	20 B 0	20	B	0	0	0	7	7	0	0	1	100
	Cycloxydim	20 C 0	20	C	0	0	0	6	6	0	0	1	100
	Cycloxydim	20 A 1	20	A	1	0.1875	0.25	6	5	1	16.67	0.833333	83.3333
	Cycloxydim	20 B 1	20	B	1	0.1875	0.25	6	6	0	0	1	100
	Cycloxydim	20 C 1	20	C	1	0.1875	0.25	6	5	1	16.67	0.833333	83.3333
	Cycloxydim	20 A 2	20	A	2	0.375	0.5	6	6	0	0	1	100
	Cycloxydim	20 B 2	20	B	2	0.375	0.5	6	5	1	16.67	0.833333	83.3333
	Cycloxydim	20 C 2	20	C	2	0.375	0.5	6	5	1	16.67	0.833333	83.3333
	Cycloxydim	20 A 3	20	A	3	0.75	1	6	6	0	0	1	100
	Cycloxydim	20 B 3	20	B	3	0.75	1	6	5	1	16.67	0.833333	83.3333
	Cycloxydim	20 C 3	20	C	3	0.75	1	6	4	2	33.33	0.666667	66.6667
	Cycloxydim	20 A 4	20	A	4	1.5	2	6	6	0	0	1	100
	Cycloxydim	20 B 4	20	B	4	1.5	2	6	5	1	16.67	0.833333	83.3333
	Cycloxydim	20 C 4	20	C	4	1.5	2	6	5	1	16.67	0.833333	83.3333
	Cycloxydim	20 A 5	20	A	5	3	4	6	5	1	16.67	0.833333	83.3333
	Cycloxydim	20 B 5	20	B	5	3	4	6	5	1	16.67	0.833333	83.3333
	Cycloxydim	20 C 5	20	C	5	3	4	6	4	2	33.33	0.666667	66.6667
	Atlantis	21 A 0	21	A	0	0	0	6	6	0	0	1	100
	Atlantis	21 B 0	21	B	0	0	0	6	6	0	0	1	100
	Atlantis	21 C 0	21	C	0	0	0	6	6	0	0	1	100
	Atlantis	21 A 1	21	A	1	75	0.1875	6	6	0	0	1	100
	Atlantis	21 B 1	21	B	1	75	0.1875	6	6	0	0	1	100
	Atlantis	21 C 1	21	C	1	75	0.1875	6	6	0	0	1	100
	Atlantis	21 A 2	21	A	2	150	0.375	6	6	0	0	1	100
	Atlantis	21 B 2	21	B	2	150	0.375	6	6	0	0	1	100
	Atlantis	21 C 2	21	C	2	150	0.375	6	6	0	0	1	100
	Atlantis	21 A 3	21	A	3	300	0.75	6	6	0	0	1	100
	Atlantis	21 C 3	21	B	3	300	0.75	6	6	0	0	1	100
	Atlantis	21 E 3	21	C	3	300	0.75	6	6	0	0	1	100
	Atlantis	21 A 4	21	A	4	600	1.5	6	6	0	0	1	100
	Atlantis	21 B 4	21	B	4	600	1.5	5	5	0	0	1	100
	Atlantis	21 C 4	21	C	4	600	1.5	6	6	0	0	1	100
	Atlantis	21 A 5	21	A	5	1200	3	6	6	0	0	1	100
	Atlantis	21 B 5	21	B	5	1200	3	6	6	0	0	1	100
	Atlantis	21 C 5	21	C	5	1200	3	6	6	0	0	1	100
	Fenoxaprop	21 A 0	21	A	0	0	0	6	6	0	0	1	100
	Fenoxaprop	21 B 0	21	B	0	0	0	6	6	0	0	1	100
	Fenoxaprop	21 C 0	21	C	0	0	0	6	6	0	0	1	100
	Fenoxaprop	21 A 1	21	A	1	0.3125	0.25	6	6	0	0	1	100
	Fenoxaprop	21 B 1	21	B	1	0.3125	0.25	6	6	0	0	1	100
	Fenoxaprop	21 C 1	21	C	1	0.3125	0.25	6	6	0	0	1	100
	Fenoxaprop	21 A 2	21	A	2	0.625	0.5	6	6	0	0	1	100
	Fenoxaprop	21 B 2	21	B	2	0.625	0.5	6	6	0	0	1	100
	Fenoxaprop	21 C 2	21	C	2	0.625	0.5	6	6	0	0	1	100
	Fenoxaprop	21 A 3	21	A	3	1.25	1	6	6	0	0	1	100
	Fenoxaprop	21 B 3	21	B	3	1.25	1	6	6	0	0	1	100
	Fenoxaprop	21 C 3	21	C	3	1.25	1	6	6	0	0	1	100
	Fenoxaprop	21 A 4	21	A	4	2.5	2	6	6	0	0	1	100
	Fenoxaprop	21 B 4	21	B	4	2.5	2	6	1	5	83.33	0.166667	16.6667
	Fenoxaprop	21 C 4	21	C	4	2.5	2	6	6	0	0	1	100
	Fenoxaprop	21 A 5	21	A	5	5	4	6	6	0	0	1	100
	Fenoxaprop	21 B 5	21	B	5	5	4	6	6	0	0	1	100
	Fenoxaprop	21 C 5	21	C	5	5	4	6	6	0	0	1	100
	Cycloxydim	21 A 0	21	A	0	0	0	6	6	0	0	1	100
	Cycloxydim	21 B 0	21	B	0	0	0	6	6	0	0	1	100
	Cycloxydim	21 C 0	21	C	0	0	0	6	6	0	0	1	100
	Cycloxydim	21 A 1	21	A	1	0.1875	0.25	6	5	1	16.67	0.833333	83.3333
	Cycloxydim	21 B 1	21	B	1	0.1875	0.25	6	6	0	0	1	100
	Cycloxydim	21 C 1	21	C	1	0.1875	0.25	6	5	1	16.67	0.833333	83.3333
	Cycloxydim	21 A 2	21	A	2	0.375	0.5	6	6	0	0	1	100
	Cycloxydim	21 B 2	21	B	2	0.375	0.5	6	6	0	0	1	100
	Cycloxydim	21 C 2	21	C	2	0.375	0.5	6	6	0	0	1	100
	Cycloxydim	21 A 3	21	A	3	0.75	1	6	6	0	0	1	100
	Cycloxydim	21 B 3	21	B	3	0.75	1	6	5	1	16.67	0.833333	83.3333
	Cycloxydim	21 C 3	21	C	3	0.75	1	6	6	0	0	1	100
	Cycloxydim	21 A 4	21	A	4	1.5	2	6	6	0	0	1	100
	Cycloxydim	21 B 4	21	B	4	1.5	2	6	6	0	0	1	100
	Cycloxydim	21 C 4	21	C	4	1.5	2	6	6	0	0	1	100
	Cycloxydim	21 A 5	21	A	5	3	4	6	6	0	0	1	100
	Cycloxydim	21 B 5	21	B	5	3	4	6	6	0	0	1	100
	Cycloxydim	21 C 5	21	C	5	3	4	6	6	0	0	1	100
	Atlantis	22 A 0	22	A	0	0	0	6	6	0	0	1	100
	Atlantis	22 B 0	22	B	0	0	0	6	6	0	0	1	100
	Atlantis	22 C 0	22	C	0	0	0	6	6	0	0	1	100
	Atlantis	22 A 1	22	A	1	75	0.1875	6	6	0	0	1	100
	Atlantis	22 B 1	22	B	1	75	0.1875	6	6	0	0	1	100
	Atlantis	22 C 1	22	C	1	75	0.1875	6	6	0	0	1	100
	Atlantis	22 A 2	22	A	2	150	0.375	6	6	0	0	1	100
	Atlantis	22 B 2	22	B	2	150	0.375	6	6	0	0	1	100
	Atlantis	22 C 2	22	C	2	150	0.375	6	5	1	16.67	0.833333	83.3333
	Atlantis	22 A 3	22	A	3	300	0.75	6	6	0	0	1	100
	Atlantis	22 C 3	22	B	3	300	0.75	6	6	0	0	1	100
	Atlantis	22 E 3	22	C	3	300	0.75	6	6	0	0	1	100
	Atlantis	22 A 4	22	A	4	600	1.5	6	6	0	0	1	100
	Atlantis	22 B 4	22	B	4	600	1.5	6	6	0	0	1	100
	Atlantis	22 C 4	22	C	4	600	1.5	6	6	0	0	1	100
	Atlantis	22 A 5	22	A	5	1200	3	6	6	0	0	1	100
	Atlantis	22 B 5	22	B	5	1200	3	6	6	0	0	1	100
	Atlantis	22 C 5	22	C	5	1200	3	6	6	0	0	1	100
	Fenoxaprop	22 A 0	22	A	0	0	0	6	6	0	0	1	100
	Fenoxaprop	22 B 0	22	B	0	0	0	6	6	0	0	1	100
	Fenoxaprop	22 C 0	22	C	0	0	0	5	5	0	0	1	100
	Fenoxaprop	22 A 1	22	A	1	0.3125	0.25	NA	NA	NA	NA	NA	NA
	Fenoxaprop	22 B 1	22	B	1	0.3125	0.25	6	6	0	0	1	100
	Fenoxaprop	22 C 1	22	C	1	0.3125	0.25	6	6	0	0	1	100
	Fenoxaprop	22 A 2	22	A	2	0.625	0.5	6	6	0	0	1	100
	Fenoxaprop	22 B 2	22	B	2	0.625	0.5	6	6	0	0	1	100
	Fenoxaprop	22 C 2	22	C	2	0.625	0.5	6	6	0	0	1	100
	Fenoxaprop	22 A 3	22	A	3	1.25	1	6	6	0	0	1	100
	Fenoxaprop	22 B 3	22	B	3	1.25	1	6	6	0	0	1	100
	Fenoxaprop	22 C 3	22	C	3	1.25	1	6	6	0	0	1	100
	Fenoxaprop	22 A 4	22	A	4	2.5	2	6	6	0	0	1	100
	Fenoxaprop	22 B 4	22	B	4	2.5	2	6	6	0	0	1	100
	Fenoxaprop	22 C 4	22	C	4	2.5	2	6	6	0	0	1	100
	Fenoxaprop	22 A 5	22	A	5	5	4	6	6	0	0	1	100
	Fenoxaprop	22 B 5	22	B	5	5	4	6	5	1	16.67	0.833333	83.3333
	Fenoxaprop	22 C 5	22	C	5	5	4	6	6	0	0	1	100
	Cycloxydim	22 A 0	22	A	0	0	0	7	7	0	0	1	100
	Cycloxydim	22 B 0	22	B	0	0	0	6	6	0	0	1	100
	Cycloxydim	22 C 0	22	C	0	0	0	6	6	0	0	1	100
	Cycloxydim	22 A 1	22	A	1	0.1875	0.25	6	6	0	0	1	100
	Cycloxydim	22 B 1	22	B	1	0.1875	0.25	6	6	0	0	1	100
	Cycloxydim	22 C 1	22	C	1	0.1875	0.25	6	5	1	16.67	0.833333	83.3333
	Cycloxydim	22 A 2	22	A	2	0.375	0.5	6	6	0	0	1	100
	Cycloxydim	22 B 2	22	B	2	0.375	0.5	6	6	0	0	1	100
	Cycloxydim	22 C 2	22	C	2	0.375	0.5	6	6	0	0	1	100
	Cycloxydim	22 A 3	22	A	3	0.75	1	6	5	1	16.67	0.833333	83.3333
	Cycloxydim	22 B 3	22	B	3	0.75	1	6	6	0	0	1	100
	Cycloxydim	22 C 3	22	C	3	0.75	1	6	5	1	16.67	0.833333	83.3333
	Cycloxydim	22 A 4	22	A	4	1.5	2	6	5	1	16.67	0.833333	83.3333
	Cycloxydim	22 B 4	22	B	4	1.5	2	6	6	0	0	1	100
	Cycloxydim	22 C 4	22	C	4	1.5	2	6	6	0	0	1	100
	Cycloxydim	22 A 5	22	A	5	3	4	6	6	0	0	1	100
	Cycloxydim	22 B 5	22	B	5	3	4	6	5	1	16.67	0.833333	83.3333
	Cycloxydim	22 C 5	22	C	5	3	4	6	6	0	0	1	100
	Atlantis	23 A 0	23	A	0	0	0	6	6	0	0	1	100
	Atlantis	23 B 0	23	B	0	0	0	6	6	0	0	1	100
	Atlantis	23 C 0	23	C	0	0	0	6	6	0	0	1	100
	Atlantis	23 A 1	23	A	1	75	0.1875	6	6	0	0	1	100
	Atlantis	23 B 1	23	B	1	75	0.1875	6	6	0	0	1	100
	Atlantis	23 C 1	23	C	1	75	0.1875	6	6	0	0	1	100
	Atlantis	23 A 2	23	A	2	150	0.375	6	6	0	0	1	100
	Atlantis	23 B 2	23	B	2	150	0.375	6	6	0	0	1	100
	Atlantis	23 C 2	23	C	2	150	0.375	6	6	0	0	1	100
	Atlantis	23 A 3	23	A	3	300	0.75	6	6	0	0	1	100
	Atlantis	23 C 3	23	B	3	300	0.75	6	6	0	0	1	100
	Atlantis	23 E 3	23	C	3	300	0.75	6	6	0	0	1	100
	Atlantis	23 A 4	23	A	4	600	1.5	6	6	0	0	1	100
	Atlantis	23 B 4	23	B	4	600	1.5	6	6	0	0	1	100
	Atlantis	23 C 4	23	C	4	600	1.5	6	6	0	0	1	100
	Atlantis	23 A 5	23	A	5	1200	3	6	4	2	33.33	0.666667	66.6667
	Atlantis	23 B 5	23	B	5	1200	3	6	6	0	0	1	100
	Atlantis	23 C 5	23	C	5	1200	3	6	6	0	0	1	100
	Fenoxaprop	23 A 0	23	A	0	0	0	6	6	0	0	1	100
	Fenoxaprop	23 B 0	23	B	0	0	0	6	6	0	0	1	100
	Fenoxaprop	23 C 0	23	C	0	0	0	6	6	0	0	1	100
	Fenoxaprop	23 A 1	23	A	1	0.3125	0.25	6	6	0	0	1	100
	Fenoxaprop	23 B 1	23	B	1	0.3125	0.25	6	6	0	0	1	100
	Fenoxaprop	23 C 1	23	C	1	0.3125	0.25	6	6	0	0	1	100
	Fenoxaprop	23 A 2	23	A	2	0.625	0.5	6	6	0	0	1	100
	Fenoxaprop	23 B 2	23	B	2	0.625	0.5	6	6	0	0	1	100
	Fenoxaprop	23 C 2	23	C	2	0.625	0.5	6	6	0	0	1	100
	Fenoxaprop	23 A 3	23	A	3	1.25	1	6	6	0	0	1	100
	Fenoxaprop	23 B 3	23	B	3	1.25	1	6	6	0	0	1	100
	Fenoxaprop	23 C 3	23	C	3	1.25	1	6	6	0	0	1	100
	Fenoxaprop	23 A 4	23	A	4	2.5	2	6	6	0	0	1	100
	Fenoxaprop	23 B 4	23	B	4	2.5	2	6	6	0	0	1	100
	Fenoxaprop	23 C 4	23	C	4	2.5	2	6	6	0	0	1	100
	Fenoxaprop	23 A 5	23	A	5	5	4	6	1	5	83.33	0.166667	16.6667
	Fenoxaprop	23 B 5	23	B	5	5	4	6	5	1	16.67	0.833333	83.3333
	Fenoxaprop	23 C 5	23	C	5	5	4	6	4	2	33.33	0.666667	66.6667
	Cycloxydim	23 A 0	23	A	0	0	0	6	6	0	0	1	100
	Cycloxydim	23 B 0	23	B	0	0	0	6	6	0	0	1	100
	Cycloxydim	23 C 0	23	C	0	0	0	6	6	0	0	1	100
	Cycloxydim	23 A 1	23	A	1	0.1875	0.25	6	2	4	66.67	0.333333	33.3333
	Cycloxydim	23 B 1	23	B	1	0.1875	0.25	6	3	3	50	0.5	50
	Cycloxydim	23 C 1	23	C	1	0.1875	0.25	5	0	5	100	0	0
	Cycloxydim	23 A 2	23	A	2	0.375	0.5	6	0	6	100	0	0
	Cycloxydim	23 B 2	23	B	2	0.375	0.5	6	0	6	100	0	0
	Cycloxydim	23 C 2	23	C	2	0.375	0.5	6	2	4	66.67	0.333333	33.3333
	Cycloxydim	23 A 3	23	A	3	0.75	1	6	2	4	66.67	0.333333	33.3333
	Cycloxydim	23 B 3	23	B	3	0.75	1	6	1	5	83.33	0.166667	16.6667
	Cycloxydim	23 C 3	23	C	3	0.75	1	6	1	5	83.33	0.166667	16.6667
	Cycloxydim	23 A 4	23	A	4	1.5	2	6	0	6	100	0	0
	Cycloxydim	23 B 4	23	B	4	1.5	2	4	3	1	25	0.75	75
	Cycloxydim	23 C 4	23	C	4	1.5	2	6	2	4	66.67	0.333333	33.3333
	Cycloxydim	23 A 5	23	A	5	3	4	6	1	5	83.33	0.166667	16.6667
	Cycloxydim	23 B 5	23	B	5	3	4	6	0	6	100	0	0
	Cycloxydim	23 C 5	23	C	5	3	4	6	1	5	83.33	0.166667	16.6667
	Atlantis	24 A 0	24	A	0	0	0	6	6	0	0	1	100
	Atlantis	24 B 0	24	B	0	0	0	6	6	0	0	1	100
	Atlantis	24 C 0	24	C	0	0	0	6	6	0	0	1	100
	Atlantis	24 A 1	24	A	1	75	0.1875	6	6	0	0	1	100
	Atlantis	24 B 1	24	B	1	75	0.1875	6	6	0	0	1	100
	Atlantis	24 C 1	24	C	1	75	0.1875	6	6	0	0	1	100
	Atlantis	24 A 2	24	A	2	150	0.375	6	6	0	0	1	100
	Atlantis	24 B 2	24	B	2	150	0.375	6	5	1	16.67	0.833333	83.3333
	Atlantis	24 C 2	24	C	2	150	0.375	6	5	1	16.67	0.833333	83.3333
	Atlantis	24 A 3	24	A	3	300	0.75	6	6	0	0	1	100
	Atlantis	24 C 3	24	B	3	300	0.75	6	6	0	0	1	100
	Atlantis	24 E 3	24	C	3	300	0.75	6	6	0	0	1	100
	Atlantis	24 A 4	24	A	4	600	1.5	6	6	0	0	1	100
	Atlantis	24 B 4	24	B	4	600	1.5	6	5	1	16.67	0.833333	83.3333
	Atlantis	24 C 4	24	C	4	600	1.5	6	5	1	16.67	0.833333	83.3333
	Atlantis	24 A 5	24	A	5	1200	3	6	5	1	16.67	0.833333	83.3333
	Atlantis	24 B 5	24	B	5	1200	3	6	6	0	0	1	100
	Atlantis	24 C 5	24	C	5	1200	3	6	6	0	0	1	100
	Fenoxaprop	24 A 0	24	A	0	0	0	6	6	0	0	1	100
	Fenoxaprop	24 B 0	24	B	0	0	0	6	6	0	0	1	100
	Fenoxaprop	24 C 0	24	C	0	0	0	6	6	0	0	1	100
	Fenoxaprop	24 A 1	24	A	1	0.3125	0.25	6	6	0	0	1	100
	Fenoxaprop	24 B 1	24	B	1	0.3125	0.25	6	6	0	0	1	100
	Fenoxaprop	24 C 1	24	C	1	0.3125	0.25	6	6	0	0	1	100
	Fenoxaprop	24 A 2	24	A	2	0.625	0.5	6	6	0	0	1	100
	Fenoxaprop	24 B 2	24	B	2	0.625	0.5	6	6	0	0	1	100
	Fenoxaprop	24 C 2	24	C	2	0.625	0.5	6	6	0	0	1	100
	Fenoxaprop	24 A 3	24	A	3	1.25	1	6	4	2	33.33	0.666667	66.6667
	Fenoxaprop	24 B 3	24	B	3	1.25	1	6	6	0	0	1	100
	Fenoxaprop	24 C 3	24	C	3	1.25	1	6	6	0	0	1	100
	Fenoxaprop	24 A 4	24	A	4	2.5	2	NA	NA	NA	NA	NA	NA
	Fenoxaprop	24 B 4	24	B	4	2.5	2	6	5	1	16.67	0.833333	83.3333
	Fenoxaprop	24 C 4	24	C	4	2.5	2	6	4	2	33.33	0.666667	66.6667
	Fenoxaprop	24 A 5	24	A	5	5	4	6	6	0	0	1	100
	Fenoxaprop	24 B 5	24	B	5	5	4	6	4	2	33.33	0.666667	66.6667
	Fenoxaprop	24 C 5	24	C	5	5	4	6	6	0	0	1	100
	Cycloxydim	24 A 0	24	A	0	0	0	6	6	0	0	1	100
	Cycloxydim	24 B 0	24	B	0	0	0	6	6	0	0	1	100
	Cycloxydim	24 C 0	24	C	0	0	0	6	6	0	0	1	100
	Cycloxydim	24 A 1	24	A	1	0.1875	0.25	6	2	4	66.67	0.333333	33.3333
	Cycloxydim	24 B 1	24	B	1	0.1875	0.25	6	2	4	66.67	0.333333	33.3333
	Cycloxydim	24 C 1	24	C	1	0.1875	0.25	6	2	4	66.67	0.333333	33.3333
	Cycloxydim	24 A 2	24	A	2	0.375	0.5	6	3	3	50	0.5	50
	Cycloxydim	24 B 2	24	B	2	0.375	0.5	6	0	6	100	0	0
	Cycloxydim	24 C 2	24	C	2	0.375	0.5	4	2	2	50	0.5	50
	Cycloxydim	24 A 3	24	A	3	0.75	1	6	3	3	50	0.5	50
	Cycloxydim	24 B 3	24	B	3	0.75	1	6	1	5	83.33	0.166667	16.6667
	Cycloxydim	24 C 3	24	C	3	0.75	1	6	0	6	100	0	0
	Cycloxydim	24 A 4	24	A	4	1.5	2	NA	NA	NA	NA	NA	NA
	Cycloxydim	24 B 4	24	B	4	1.5	2	5	1	4	80	0.2	20
	Cycloxydim	24 C 4	24	C	4	1.5	2	6	2	4	66.67	0.333333	33.3333
	Cycloxydim	24 A 5	24	A	5	3	4	6	4	2	33.33	0.666667	66.6667
	Cycloxydim	24 B 5	24	B	5	3	4	5	1	4	80	0.2	20
	Cycloxydim	24 C 5	24	C	5	3	4	6	1	5	83.33	0.166667	16.6667
	Atlantis	25 A 0	25	A	0	0	0	6	6	0	0	1	100
	Atlantis	25 B 0	25	B	0	0	0	6	6	0	0	1	100
	Atlantis	25 C 0	25	C	0	0	0	6	6	0	0	1	100
	Atlantis	25 A 1	25	A	1	75	0.1875	6	6	0	0	1	100
	Atlantis	25 B 1	25	B	1	75	0.1875	6	5	1	16.67	0.833333	83.3333
	Atlantis	25 C 1	25	C	1	75	0.1875	6	3	3	50	0.5	50
	Atlantis	25 A 2	25	A	2	150	0.375	6	2	4	66.67	0.333333	33.3333
	Atlantis	25 B 2	25	B	2	150	0.375	6	6	0	0	1	100
	Atlantis	25 C 2	25	C	2	150	0.375	6	4	2	33.33	0.666667	66.6667
	Atlantis	25 A 3	25	A	3	300	0.75	6	5	1	16.67	0.833333	83.3333
	Atlantis	25 C 3	25	B	3	300	0.75	6	6	0	0	1	100
	Atlantis	25 E 3	25	C	3	300	0.75	6	5	1	16.67	0.833333	83.3333
	Atlantis	25 A 4	25	A	4	600	1.5	6	4	2	33.33	0.666667	66.6667
	Atlantis	25 B 4	25	B	4	600	1.5	6	5	1	16.67	0.833333	83.3333
	Atlantis	25 C 4	25	C	4	600	1.5	6	5	1	16.67	0.833333	83.3333
	Atlantis	25 A 5	25	A	5	1200	3	6	1	5	83.33	0.166667	16.6667
	Atlantis	25 B 5	25	B	5	1200	3	6	5	1	16.67	0.833333	83.3333
	Atlantis	25 C 5	25	C	5	1200	3	6	4	2	33.33	0.666667	66.6667
	Fenoxaprop	25 A 0	25	A	0	0	0	6	6	0	0	1	100
	Fenoxaprop	25 B 0	25	B	0	0	0	6	6	0	0	1	100
	Fenoxaprop	25 C 0	25	C	0	0	0	6	6	0	0	1	100
	Fenoxaprop	25 A 1	25	A	1	0.3125	0.25	NA	NA	NA	NA	NA	NA
	Fenoxaprop	25 B 1	25	B	1	0.3125	0.25	6	6	0	0	1	100
	Fenoxaprop	25 C 1	25	C	1	0.3125	0.25	6	6	0	0	1	100
	Fenoxaprop	25 A 2	25	A	2	0.625	0.5	6	5	1	16.67	0.833333	83.3333
	Fenoxaprop	25 B 2	25	B	2	0.625	0.5	6	6	0	0	1	100
	Fenoxaprop	25 C 2	25	C	2	0.625	0.5	6	6	0	0	1	100
	Fenoxaprop	25 A 3	25	A	3	1.25	1	6	6	0	0	1	100
	Fenoxaprop	25 B 3	25	B	3	1.25	1	6	6	0	0	1	100
	Fenoxaprop	25 C 3	25	C	3	1.25	1	6	4	2	33.33	0.666667	66.6667
	Fenoxaprop	25 A 4	25	A	4	2.5	2	6	5	1	16.67	0.833333	83.3333
	Fenoxaprop	25 B 4	25	B	4	2.5	2	6	6	0	0	1	100
	Fenoxaprop	25 C 4	25	C	4	2.5	2	6	6	0	0	1	100
	Fenoxaprop	25 A 5	25	A	5	5	4	6	5	1	16.67	0.833333	83.3333
	Fenoxaprop	25 B 5	25	B	5	5	4	6	5	1	16.67	0.833333	83.3333
	Fenoxaprop	25 C 5	25	C	5	5	4	6	5	1	16.67	0.833333	83.3333
	Cycloxydim	25 A 0	25	A	0	0	0	5	5	0	0	1	100
	Cycloxydim	25 B 0	25	B	0	0	0	6	6	0	0	1	100
	Cycloxydim	25 C 0	25	C	0	0	0	6	6	0	0	1	100
	Cycloxydim	25 A 1	25	A	1	0.1875	0.25	6	4	2	33.33	0.666667	66.6667
	Cycloxydim	25 B 1	25	B	1	0.1875	0.25	6	4	2	33.33	0.666667	66.6667
	Cycloxydim	25 C 1	25	C	1	0.1875	0.25	6	5	1	16.67	0.833333	83.3333
	Cycloxydim	25 A 2	25	A	2	0.375	0.5	6	5	1	16.67	0.833333	83.3333
	Cycloxydim	25 B 2	25	B	2	0.375	0.5	6	4	2	33.33	0.666667	66.6667
	Cycloxydim	25 C 2	25	C	2	0.375	0.5	6	5	1	16.67	0.833333	83.3333
	Cycloxydim	25 A 3	25	A	3	0.75	1	5	4	1	20	0.8	80
	Cycloxydim	25 B 3	25	B	3	0.75	1	6	6	0	0	1	100
	Cycloxydim	25 C 3	25	C	3	0.75	1	6	5	1	16.67	0.833333	83.3333
	Cycloxydim	25 A 4	25	A	4	1.5	2	6	4	2	33.33	0.666667	66.6667
	Cycloxydim	25 B 4	25	B	4	1.5	2	6	3	3	50	0.5	50
	Cycloxydim	25 C 4	25	C	4	1.5	2	5	1	4	80	0.2	20
	Cycloxydim	25 A 5	25	A	5	3	4	6	5	1	16.67	0.833333	83.3333
	Cycloxydim	25 B 5	25	B	5	3	4	6	4	2	33.33	0.666667	66.6667
	Cycloxydim	25 C 5	25	C	5	3	4	6	4	2	33.33	0.666667	66.6667
	Atlantis	27 A 0	27	A	0	0	0	6	6	0	0	1	100
	Atlantis	27 B 0	27	B	0	0	0	6	6	0	0	1	100
	Atlantis	27 C 0	27	C	0	0	0	6	6	0	0	1	100
	Atlantis	27 A 1	27	A	1	75	0.1875	5	2	3	60	0.4	40
	Atlantis	27 B 1	27	B	1	75	0.1875	6	5	1	16.67	0.833333	83.3333
	Atlantis	27 C 1	27	C	1	75	0.1875	6	5	1	16.67	0.833333	83.3333
	Atlantis	27 A 2	27	A	2	150	0.375	6	5	1	16.67	0.833333	83.3333
	Atlantis	27 B 2	27	B	2	150	0.375	6	5	1	16.67	0.833333	83.3333
	Atlantis	27 C 2	27	C	2	150	0.375	6	6	0	0	1	100
	Atlantis	27 A 3	27	A	3	300	0.75	6	6	0	0	1	100
	Atlantis	27 C 3	27	B	3	300	0.75	6	4	2	33.33	0.666667	66.6667
	Atlantis	27 E 3	27	C	3	300	0.75	6	4	2	33.33	0.666667	66.6667
	Atlantis	27 A 4	27	A	4	600	1.5	6	6	0	0	1	100
	Atlantis	27 B 4	27	B	4	600	1.5	6	6	0	0	1	100
	Atlantis	27 C 4	27	C	4	600	1.5	6	6	0	0	1	100
	Atlantis	27 A 5	27	A	5	1200	3	6	5	1	16.67	0.833333	83.3333
	Atlantis	27 B 5	27	B	5	1200	3	6	6	0	0	1	100
	Atlantis	27 C 5	27	C	5	1200	3	NA	NA	NA	NA	NA	NA
	Fenoxaprop	27 A 0	27	A	0	0	0	6	6	0	0	1	100
	Fenoxaprop	27 B 0	27	B	0	0	0	6	6	0	0	1	100
	Fenoxaprop	27 C 0	27	C	0	0	0	6	6	0	0	1	100
	Fenoxaprop	27 A 1	27	A	1	0.3125	0.25	6	6	0	0	1	100
	Fenoxaprop	27 B 1	27	B	1	0.3125	0.25	6	6	0	0	1	100
	Fenoxaprop	27 C 1	27	C	1	0.3125	0.25	6	6	0	0	1	100
	Fenoxaprop	27 A 2	27	A	2	0.625	0.5	6	6	0	0	1	100
	Fenoxaprop	27 B 2	27	B	2	0.625	0.5	6	6	0	0	1	100
	Fenoxaprop	27 C 2	27	C	2	0.625	0.5	6	6	0	0	1	100
	Fenoxaprop	27 A 3	27	A	3	1.25	1	6	4	2	33.33	0.666667	66.6667
	Fenoxaprop	27 B 3	27	B	3	1.25	1	6	5	1	16.67	0.833333	83.3333
	Fenoxaprop	27 C 3	27	C	3	1.25	1	6	6	0	0	1	100
	Fenoxaprop	27 A 4	27	A	4	2.5	2	6	6	0	0	1	100
	Fenoxaprop	27 B 4	27	B	4	2.5	2	6	6	0	0	1	100
	Fenoxaprop	27 C 4	27	C	4	2.5	2	6	1	5	83.33	0.166667	16.6667
	Fenoxaprop	27 A 5	27	A	5	5	4	6	6	0	0	1	100
	Fenoxaprop	27 B 5	27	B	5	5	4	6	5	1	16.67	0.833333	83.3333
	Fenoxaprop	27 C 5	27	C	5	5	4	6	6	0	0	1	100
	Cycloxydim	27 A 0	27	A	0	0	0	6	6	0	0	1	100
	Cycloxydim	27 B 0	27	B	0	0	0	6	6	0	0	1	100
	Cycloxydim	27 C 0	27	C	0	0	0	6	6	0	0	1	100
	Cycloxydim	27 A 1	27	A	1	0.1875	0.25	6	6	0	0	1	100
	Cycloxydim	27 B 1	27	B	1	0.1875	0.25	6	4	2	33.33	0.666667	66.6667
	Cycloxydim	27 C 1	27	C	1	0.1875	0.25	6	5	1	16.67	0.833333	83.3333
	Cycloxydim	27 A 2	27	A	2	0.375	0.5	6	3	3	50	0.5	50
	Cycloxydim	27 B 2	27	B	2	0.375	0.5	6	4	2	33.33	0.666667	66.6667
	Cycloxydim	27 C 2	27	C	2	0.375	0.5	6	4	2	33.33	0.666667	66.6667
	Cycloxydim	27 A 3	27	A	3	0.75	1	6	1	5	83.33	0.166667	16.6667
	Cycloxydim	27 B 3	27	B	3	0.75	1	6	4	2	33.33	0.666667	66.6667
	Cycloxydim	27 C 3	27	C	3	0.75	1	6	3	3	50	0.5	50
	Cycloxydim	27 A 4	27	A	4	1.5	2	5	2	3	60	0.4	40
	Cycloxydim	27 B 4	27	B	4	1.5	2	5	3	2	40	0.6	60
	Cycloxydim	27 C 4	27	C	4	1.5	2	5	2	3	60	0.4	40
	Cycloxydim	27 A 5	27	A	5	3	4	6	2	4	66.67	0.333333	33.3333
	Cycloxydim	27 B 5	27	B	5	3	4	6	3	3	50	0.5	50
	Cycloxydim	27 C 5	27	C	5	3	4	6	3	3	50	0.5	50
	Atlantis	28 A 0	28	A	0	0	0	6	6	0	0	1	100
	Atlantis	28 B 0	28	B	0	0	0	6	6	0	0	1	100
	Atlantis	28 C 0	28	C	0	0	0	6	6	0	0	1	100
	Atlantis	28 A 1	28	A	1	75	0.1875	6	6	0	0	1	100
	Atlantis	28 B 1	28	B	1	75	0.1875	6	6	0	0	1	100
	Atlantis	28 C 1	28	C	1	75	0.1875	NA	NA	NA	NA	NA	NA
	Atlantis	28 A 2	28	A	2	150	0.375	6	5	1	16.67	0.833333	83.3333
	Atlantis	28 B 2	28	B	2	150	0.375	6	5	1	16.67	0.833333	83.3333
	Atlantis	28 C 2	28	C	2	150	0.375	NA	NA	NA	NA	NA	NA
	Atlantis	28 A 3	28	A	3	300	0.75	6	4	2	33.33	0.666667	66.6667
	Atlantis	28 C 3	28	B	3	300	0.75	6	6	0	0	1	100
	Atlantis	28 F 3	28	C	3	300	0.75	6	4	2	33.33	0.666667	66.6667
	Atlantis	28 A 4	28	A	4	600	1.5	6	5	1	16.67	0.833333	83.3333
	Atlantis	28 B 4	28	B	4	600	1.5	6	1	5	83.33	0.166667	16.6667
	Atlantis	28 C 4	28	C	4	600	1.5	NA	NA	NA	NA	NA	NA
	Atlantis	28 A 5	28	A	5	1200	3	6	5	1	16.67	0.833333	83.3333
	Atlantis	28 B 5	28	B	5	1200	3	NA	NA	NA	NA	NA	NA
	Atlantis	28 C 5	28	C	5	1200	3	NA	NA	NA	NA	NA	NA
	Fenoxaprop	28 A 0	28	A	0	0	0	6	6	0	0	1	100
	Fenoxaprop	28 B 0	28	B	0	0	0	6	6	0	0	1	100
	Fenoxaprop	28 C 0	28	C	0	0	0	6	6	0	0	1	100
	Fenoxaprop	28 A 1	28	A	1	0.3125	0.25	6	6	0	0	1	100
	Fenoxaprop	28 B 1	28	B	1	0.3125	0.25	6	6	0	0	1	100
	Fenoxaprop	28 C 1	28	C	1	0.3125	0.25	6	6	0	0	1	100
	Fenoxaprop	28 A 2	28	A	2	0.625	0.5	6	6	0	0	1	100
	Fenoxaprop	28 B 2	28	B	2	0.625	0.5	6	6	0	0	1	100
	Fenoxaprop	28 C 2	28	C	2	0.625	0.5	6	6	0	0	1	100
	Fenoxaprop	28 A 3	28	A	3	1.25	1	6	6	0	0	1	100
	Fenoxaprop	28 B 3	28	B	3	1.25	1	6	6	0	0	1	100
	Fenoxaprop	28 C 3	28	C	3	1.25	1	6	6	0	0	1	100
	Fenoxaprop	28 A 4	28	A	4	2.5	2	6	6	0	0	1	100
	Fenoxaprop	28 B 4	28	B	4	2.5	2	6	6	0	0	1	100
	Fenoxaprop	28 C 4	28	C	4	2.5	2	6	5	1	16.67	0.833333	83.3333
	Fenoxaprop	28 A 5	28	A	5	5	4	6	6	0	0	1	100
	Fenoxaprop	28 B 5	28	B	5	5	4	6	4	2	33.33	0.666667	66.6667
	Fenoxaprop	28 C 5	28	C	5	5	4	6	3	3	50	0.5	50
	Cycloxydim	28 A 0	28	A	0	0	0	6	6	0	0	1	100
	Cycloxydim	28 B 0	28	B	0	0	0	6	6	0	0	1	100
	Cycloxydim	28 C 0	28	C	0	0	0	6	6	0	0	1	100
	Cycloxydim	28 A 1	28	A	1	0.1875	0.25	6	3	3	50	0.5	50
	Cycloxydim	28 B 1	28	B	1	0.1875	0.25	6	6	0	0	1	100
	Cycloxydim	28 C 1	28	C	1	0.1875	0.25	6	4	2	33.33	0.666667	66.6667
	Cycloxydim	28 A 2	28	A	2	0.375	0.5	6	3	3	50	0.5	50
	Cycloxydim	28 B 2	28	B	2	0.375	0.5	6	3	3	50	0.5	50
	Cycloxydim	28 C 2	28	C	2	0.375	0.5	6	3	3	50	0.5	50
	Cycloxydim	28 A 3	28	A	3	0.75	1	6	1	5	83.33	0.166667	16.6667
	Cycloxydim	28 B 3	28	B	3	0.75	1	5	0	5	100	0	0
	Cycloxydim	28 C 3	28	C	3	0.75	1	6	0	6	100	0	0
	Cycloxydim	28 A 4	28	A	4	1.5	2	6	2	4	66.67	0.333333	33.3333
	Cycloxydim	28 B 4	28	B	4	1.5	2	6	1	5	83.33	0.166667	16.6667
	Cycloxydim	28 C 4	28	C	4	1.5	2	6	0	6	100	0	0
	Cycloxydim	28 A 5	28	A	5	3	4	6	0	6	100	0	0
	Cycloxydim	28 B 5	28	B	5	3	4	6	0	6	100	0	0
	Cycloxydim	28 C 5	28	C	5	3	4	6	3	3	50	0.5	50
	Atlantis	29 A 0	29	A	0	0	0	6	6	0	0	1	100
	Atlantis	29 B 0	29	B	0	0	0	6	6	0	0	1	100
	Atlantis	29 C 0	29	C	0	0	0	6	6	0	0	1	100
	Atlantis	29 A 1	29	A	1	75	0.1875	6	1	5	83.33	0.166667	16.6667
	Atlantis	29 B 1	29	B	1	75	0.1875	6	2	4	66.67	0.333333	33.3333
	Atlantis	29 C 1	29	C	1	75	0.1875	6	4	2	33.33	0.666667	66.6667
	Atlantis	29 A 2	29	A	2	150	0.375	6	1	5	83.33	0.166667	16.6667
	Atlantis	29 B 2	29	B	2	150	0.375	6	2	4	66.67	0.333333	33.3333
	Atlantis	29 C 2	29	C	2	150	0.375	6	1	5	83.33	0.166667	16.6667
	Atlantis	29 A 3	29	A	3	300	0.75	6	1	5	83.33	0.166667	16.6667
	Atlantis	29 C 3	29	B	3	300	0.75	6	1	5	83.33	0.166667	16.6667
	Atlantis	29 E 3	29	C	3	300	0.75	6	1	5	83.33	0.166667	16.6667
	Atlantis	29 A 4	29	A	4	600	1.5	6	2	4	66.67	0.333333	33.3333
	Atlantis	29 B 4	29	B	4	600	1.5	4	1	3	75	0.25	25
	Atlantis	29 C 4	29	C	4	600	1.5	6	1	5	83.33	0.166667	16.6667
	Atlantis	29 A 5	29	A	5	1200	3	6	0	6	100	0	0
	Atlantis	29 B 5	29	B	5	1200	3	6	1	5	83.33	0.166667	16.6667
	Atlantis	29 C 5	29	C	5	1200	3	6	2	4	66.67	0.333333	33.3333
	Fenoxaprop	29 A 0	29	A	0	0	0	6	6	0	0	1	100
	Fenoxaprop	29 B 0	29	B	0	0	0	6	6	0	0	1	100
	Fenoxaprop	29 C 0	29	C	0	0	0	6	6	0	0	1	100
	Fenoxaprop	29 A 1	29	A	1	0.3125	0.25	6	6	0	0	1	100
	Fenoxaprop	29 B 1	29	B	1	0.3125	0.25	6	6	0	0	1	100
	Fenoxaprop	29 C 1	29	C	1	0.3125	0.25	6	5	1	16.67	0.833333	83.3333
	Fenoxaprop	29 A 2	29	A	2	0.625	0.5	6	6	0	0	1	100
	Fenoxaprop	29 B 2	29	B	2	0.625	0.5	6	6	0	0	1	100
	Fenoxaprop	29 C 2	29	C	2	0.625	0.5	6	6	0	0	1	100
	Fenoxaprop	29 A 3	29	A	3	1.25	1	6	6	0	0	1	100
	Fenoxaprop	29 B 3	29	B	3	1.25	1	6	3	3	50	0.5	50
	Fenoxaprop	29 C 3	29	C	3	1.25	1	6	1	5	83.33	0.166667	16.6667
	Fenoxaprop	29 A 4	29	A	4	2.5	2	6	6	0	0	1	100
	Fenoxaprop	29 B 4	29	B	4	2.5	2	5	5	0	0	1	100
	Fenoxaprop	29 C 4	29	C	4	2.5	2	6	6	0	0	1	100
	Fenoxaprop	29 A 5	29	A	5	5	4	6	6	0	0	1	100
	Fenoxaprop	29 B 5	29	B	5	5	4	6	5	1	16.67	0.833333	83.3333
	Fenoxaprop	29 C 5	29	C	5	5	4	6	6	0	0	1	100
	Cycloxydim	29 A 0	29	A	0	0	0	5	5	0	0	1	100
	Cycloxydim	29 B 0	29	B	0	0	0	6	6	0	0	1	100
	Cycloxydim	29 C 0	29	C	0	0	0	5	5	0	0	1	100
	Cycloxydim	29 A 1	29	A	1	0.1875	0.25	6	2	4	66.67	0.333333	33.3333
	Cycloxydim	29 B 1	29	B	1	0.1875	0.25	6	2	4	66.67	0.333333	33.3333
	Cycloxydim	29 C 1	29	C	1	0.1875	0.25	6	1	5	83.33	0.166667	16.6667
	Cycloxydim	29 A 2	29	A	2	0.375	0.5	6	5	1	16.67	0.833333	83.3333
	Cycloxydim	29 B 2	29	B	2	0.375	0.5	6	3	3	50	0.5	50
	Cycloxydim	29 C 2	29	C	2	0.375	0.5	6	0	6	100	0	0
	Cycloxydim	29 A 3	29	A	3	0.75	1	6	1	5	83.33	0.166667	16.6667
	Cycloxydim	29 B 3	29	B	3	0.75	1	4	0	4	100	0	0
	Cycloxydim	29 C 3	29	C	3	0.75	1	6	1	5	83.33	0.166667	16.6667
	Cycloxydim	29 A 4	29	A	4	1.5	2	5	2	3	60	0.4	40
	Cycloxydim	29 B 4	29	B	4	1.5	2	5	1	4	80	0.2	20
	Cycloxydim	29 C 4	29	C	4	1.5	2	5	1	4	80	0.2	20
	Cycloxydim	29 A 5	29	A	5	3	4	6	1	5	83.33	0.166667	16.6667
	Cycloxydim	29 B 5	29	B	5	3	4	6	0	6	100	0	0
	Cycloxydim	29 C 5	29	C	5	3	4	4	2	2	50	0.5	50
	Atlantis	30 A 0	30	A	0	0	0	6	6	0	0	1	100
	Atlantis	30 B 0	30	B	0	0	0	6	6	0	0	1	100
	Atlantis	30 C 0	30	C	0	0	0	6	6	0	0	1	100
	Atlantis	30 A 1	30	A	1	75	0.1875	6	6	0	0	1	100
	Atlantis	30 B 1	30	B	1	75	0.1875	6	6	0	0	1	100
	Atlantis	30 C 1	30	C	1	75	0.1875	6	5	1	16.67	0.833333	83.3333
	Atlantis	30 A 2	30	A	2	150	0.375	6	6	0	0	1	100
	Atlantis	30 B 2	30	B	2	150	0.375	6	5	1	16.67	0.833333	83.3333
	Atlantis	30 C 2	30	C	2	150	0.375	6	5	1	16.67	0.833333	83.3333
	Atlantis	30 A 3	30	A	3	300	0.75	6	6	0	0	1	100
	Atlantis	30 C 3	30	B	3	300	0.75	6	6	0	0	1	100
	Atlantis	30 E 3	30	C	3	300	0.75	6	6	0	0	1	100
	Atlantis	30 A 4	30	A	4	600	1.5	6	6	0	0	1	100
	Atlantis	30 B 4	30	B	4	600	1.5	6	6	0	0	1	100
	Atlantis	30 C 4	30	C	4	600	1.5	6	5	1	16.67	0.833333	83.3333
	Atlantis	30 A 5	30	A	5	1200	3	6	6	0	0	1	100
	Atlantis	30 B 5	30	B	5	1200	3	6	4	2	33.33	0.666667	66.6667
	Atlantis	30 C 5	30	C	5	1200	3	6	5	1	16.67	0.833333	83.3333
	Fenoxaprop	30 A 0	30	A	0	0	0	6	6	0	0	1	100
	Fenoxaprop	30 B 0	30	B	0	0	0	6	6	0	0	1	100
	Fenoxaprop	30 C 0	30	C	0	0	0	6	6	0	0	1	100
	Fenoxaprop	30 A 1	30	A	1	0.3125	0.25	6	6	0	0	1	100
	Fenoxaprop	30 B 1	30	B	1	0.3125	0.25	6	6	0	0	1	100
	Fenoxaprop	30 C 1	30	C	1	0.3125	0.25	6	6	0	0	1	100
	Fenoxaprop	30 A 2	30	A	2	0.625	0.5	6	6	0	0	1	100
	Fenoxaprop	30 B 2	30	B	2	0.625	0.5	6	6	0	0	1	100
	Fenoxaprop	30 C 2	30	C	2	0.625	0.5	6	6	0	0	1	100
	Fenoxaprop	30 A 3	30	A	3	1.25	1	6	6	0	0	1	100
	Fenoxaprop	30 B 3	30	B	3	1.25	1	6	6	0	0	1	100
	Fenoxaprop	30 C 3	30	C	3	1.25	1	6	6	0	0	1	100
	Fenoxaprop	30 A 4	30	A	4	2.5	2	6	6	0	0	1	100
	Fenoxaprop	30 B 4	30	B	4	2.5	2	6	1	5	83.33	0.166667	16.6667
	Fenoxaprop	30 C 4	30	C	4	2.5	2	6	5	1	16.67	0.833333	83.3333
	Fenoxaprop	30 A 5	30	A	5	5	4	6	1	5	83.33	0.166667	16.6667
	Fenoxaprop	30 B 5	30	B	5	5	4	6	5	1	16.67	0.833333	83.3333
	Fenoxaprop	30 C 5	30	C	5	5	4	6	6	0	0	1	100
	Cycloxydim	30 A 0	30	A	0	0	0	6	6	0	0	1	100
	Cycloxydim	30 B 0	30	B	0	0	0	6	6	0	0	1	100
	Cycloxydim	30 C 0	30	C	0	0	0	6	6	0	0	1	100
	Cycloxydim	30 A 1	30	A	1	0.1875	0.25	6	2	4	66.67	0.333333	33.3333
	Cycloxydim	30 B 1	30	B	1	0.1875	0.25	6	4	2	33.33	0.666667	66.6667
	Cycloxydim	30 C 1	30	C	1	0.1875	0.25	5	3	2	40	0.6	60
	Cycloxydim	30 A 2	30	A	2	0.375	0.5	6	3	3	50	0.5	50
	Cycloxydim	30 B 2	30	B	2	0.375	0.5	6	4	2	33.33	0.666667	66.6667
	Cycloxydim	30 C 2	30	C	2	0.375	0.5	6	4	2	33.33	0.666667	66.6667
	Cycloxydim	30 A 3	30	A	3	0.75	1	6	2	4	66.67	0.333333	33.3333
	Cycloxydim	30 B 3	30	B	3	0.75	1	6	4	2	33.33	0.666667	66.6667
	Cycloxydim	30 C 3	30	C	3	0.75	1	6	2	4	66.67	0.333333	33.3333
	Cycloxydim	30 A 4	30	A	4	1.5	2	6	3	3	50	0.5	50
	Cycloxydim	30 B 4	30	B	4	1.5	2	5	2	3	60	0.4	40
	Cycloxydim	30 C 4	30	C	4	1.5	2	6	5	1	16.67	0.833333	83.3333
	Cycloxydim	30 A 5	30	A	5	3	4	6	4	2	33.33	0.666667	66.6667
	Cycloxydim	30 B 5	30	B	5	3	4	5	3	2	40	0.6	60
	Cycloxydim	30 C 5	30	C	5	3	4	6	4	2	33.33	0.666667	66.6667
	Atlantis	31 A 0	31	A	0	0	0	6	6	0	0	1	100
	Atlantis	31 B 0	31	B	0	0	0	6	6	0	0	1	100
	Atlantis	31 C 0	31	C	0	0	0	6	6	0	0	1	100
	Atlantis	31 A 1	31	A	1	75	0.1875	6	6	0	0	1	100
	Atlantis	31 B 1	31	B	1	75	0.1875	6	5	1	16.67	0.833333	83.3333
	Atlantis	31 C 1	31	C	1	75	0.1875	6	5	1	16.67	0.833333	83.3333
	Atlantis	31 A 2	31	A	2	150	0.375	6	6	0	0	1	100
	Atlantis	31 B 2	31	B	2	150	0.375	6	6	0	0	1	100
	Atlantis	31 C 2	31	C	2	150	0.375	6	6	0	0	1	100
	Atlantis	31 A 3	31	A	3	300	0.75	6	6	0	0	1	100
	Atlantis	31 C 3	31	B	3	300	0.75	6	6	0	0	1	100
	Atlantis	31 E 3	31	C	3	300	0.75	6	6	0	0	1	100
	Atlantis	31 A 4	31	A	4	600	1.5	6	4	2	33.33	0.666667	66.6667
	Atlantis	31 B 4	31	B	4	600	1.5	6	6	0	0	1	100
	Atlantis	31 C 4	31	C	4	600	1.5	6	6	0	0	1	100
	Atlantis	31 A 5	31	A	5	1200	3	6	5	1	16.67	0.833333	83.3333
	Atlantis	31 B 5	31	B	5	1200	3	6	4	2	33.33	0.666667	66.6667
	Atlantis	31 C 5	31	C	5	1200	3	6	3	3	50	0.5	50
	Fenoxaprop	31 A 0	31	A	0	0	0	6	6	0	0	1	100
	Fenoxaprop	31 B 0	31	B	0	0	0	6	6	0	0	1	100
	Fenoxaprop	31 C 0	31	C	0	0	0	6	6	0	0	1	100
	Fenoxaprop	31 A 1	31	A	1	0.3125	0.25	6	6	0	0	1	100
	Fenoxaprop	31 B 1	31	B	1	0.3125	0.25	6	6	0	0	1	100
	Fenoxaprop	31 C 1	31	C	1	0.3125	0.25	6	6	0	0	1	100
	Fenoxaprop	31 A 2	31	A	2	0.625	0.5	6	6	0	0	1	100
	Fenoxaprop	31 B 2	31	B	2	0.625	0.5	6	6	0	0	1	100
	Fenoxaprop	31 C 2	31	C	2	0.625	0.5	6	6	0	0	1	100
	Fenoxaprop	31 A 3	31	A	3	1.25	1	6	6	0	0	1	100
	Fenoxaprop	31 B 3	31	B	3	1.25	1	6	5	1	16.67	0.833333	83.3333
	Fenoxaprop	31 C 3	31	C	3	1.25	1	6	6	0	0	1	100
	Fenoxaprop	31 A 4	31	A	4	2.5	2	6	6	0	0	1	100
	Fenoxaprop	31 B 4	31	B	4	2.5	2	6	6	0	0	1	100
	Fenoxaprop	31 C 4	31	C	4	2.5	2	6	4	2	33.33	0.666667	66.6667
	Fenoxaprop	31 A 5	31	A	5	5	4	6	6	0	0	1	100
	Fenoxaprop	31 B 5	31	B	5	5	4	6	5	1	16.67	0.833333	83.3333
	Fenoxaprop	31 C 5	31	C	5	5	4	6	6	0	0	1	100
	Cycloxydim	31 A 0	31	A	0	0	0	6	6	0	0	1	100
	Cycloxydim	31 B 0	31	B	0	0	0	6	6	0	0	1	100
	Cycloxydim	31 C 0	31	C	0	0	0	6	6	0	0	1	100
	Cycloxydim	31 A 1	31	A	1	0.1875	0.25	6	5	1	16.67	0.833333	83.3333
	Cycloxydim	31 B 1	31	B	1	0.1875	0.25	6	6	0	0	1	100
	Cycloxydim	31 C 1	31	C	1	0.1875	0.25	6	5	1	16.67	0.833333	83.3333
	Cycloxydim	31 A 2	31	A	2	0.375	0.5	6	4	2	33.33	0.666667	66.6667
	Cycloxydim	31 B 2	31	B	2	0.375	0.5	6	6	0	0	1	100
	Cycloxydim	31 C 2	31	C	2	0.375	0.5	6	6	0	0	1	100
	Cycloxydim	31 A 3	31	A	3	0.75	1	6	3	3	50	0.5	50
	Cycloxydim	31 B 3	31	B	3	0.75	1	6	4	2	33.33	0.666667	66.6667
	Cycloxydim	31 C 3	31	C	3	0.75	1	6	6	0	0	1	100
	Cycloxydim	31 A 4	31	A	4	1.5	2	6	4	2	33.33	0.666667	66.6667
	Cycloxydim	31 B 4	31	B	4	1.5	2	6	6	0	0	1	100
	Cycloxydim	31 C 4	31	C	4	1.5	2	6	6	0	0	1	100
	Cycloxydim	31 A 5	31	A	5	3	4	6	3	3	50	0.5	50
	Cycloxydim	31 B 5	31	B	5	3	4	6	4	2	33.33	0.666667	66.6667
	Cycloxydim	31 C 5	31	C	5	3	4	6	5	1	16.67	0.833333	83.3333
	Atlantis	32 A 0	32	A	0	0	0	6	6	0	0	1	100
	Atlantis	32 B 0	32	B	0	0	0	6	6	0	0	1	100
	Atlantis	32 C 0	32	C	0	0	0	7	7	0	0	1	100
	Atlantis	32 A 1	32	A	1	75	0.1875	5	5	0	0	1	100
	Atlantis	32 B 1	32	B	1	75	0.1875	6	6	0	0	1	100
	Atlantis	32 C 1	32	C	1	75	0.1875	6	6	0	0	1	100
	Atlantis	32 A 2	32	A	2	150	0.375	6	6	0	0	1	100
	Atlantis	32 B 2	32	B	2	150	0.375	6	6	0	0	1	100
	Atlantis	32 C 2	32	C	2	150	0.375	6	6	0	0	1	100
	Atlantis	32 A 3	32	A	3	300	0.75	6	5	1	16.67	0.833333	83.3333
	Atlantis	32 C 3	32	B	3	300	0.75	6	4	2	33.33	0.666667	66.6667
	Atlantis	32 E 3	32	C	3	300	0.75	6	5	1	16.67	0.833333	83.3333
	Atlantis	32 A 4	32	A	4	600	1.5	6	5	1	16.67	0.833333	83.3333
	Atlantis	32 B 4	32	B	4	600	1.5	6	5	1	16.67	0.833333	83.3333
	Atlantis	32 C 4	32	C	4	600	1.5	6	6	0	0	1	100
	Atlantis	32 A 5	32	A	5	1200	3	6	6	0	0	1	100
	Atlantis	32 B 5	32	B	5	1200	3	5	5	0	0	1	100
	Atlantis	32 C 5	32	C	5	1200	3	6	6	0	0	1	100
	Fenoxaprop	32 A 0	32	A	0	0	0	6	6	0	0	1	100
	Fenoxaprop	32 B 0	32	B	0	0	0	6	6	0	0	1	100
	Fenoxaprop	32 C 0	32	C	0	0	0	6	6	0	0	1	100
	Fenoxaprop	32 A 1	32	A	1	0.3125	0.25	NA	NA	NA	NA	NA	NA
	Fenoxaprop	32 B 1	32	B	1	0.3125	0.25	6	6	0	0	1	100
	Fenoxaprop	32 C 1	32	C	1	0.3125	0.25	6	6	0	0	1	100
	Fenoxaprop	32 A 2	32	A	2	0.625	0.5	6	6	0	0	1	100
	Fenoxaprop	32 B 2	32	B	2	0.625	0.5	6	6	0	0	1	100
	Fenoxaprop	32 C 2	32	C	2	0.625	0.5	6	6	0	0	1	100
	Fenoxaprop	32 A 3	32	A	3	1.25	1	6	6	0	0	1	100
	Fenoxaprop	32 B 3	32	B	3	1.25	1	6	6	0	0	1	100
	Fenoxaprop	32 C 3	32	C	3	1.25	1	6	6	0	0	1	100
	Fenoxaprop	32 A 4	32	A	4	2.5	2	6	6	0	0	1	100
	Fenoxaprop	32 B 4	32	B	4	2.5	2	6	1	5	83.33	0.166667	16.6667
	Fenoxaprop	32 C 4	32	C	4	2.5	2	6	5	1	16.67	0.833333	83.3333
	Fenoxaprop	32 A 5	32	A	5	5	4	6	6	0	0	1	100
	Fenoxaprop	32 B 5	32	B	5	5	4	6	6	0	0	1	100
	Fenoxaprop	32 C 5	32	C	5	5	4	6	6	0	0	1	100
	Cycloxydim	32 A 0	32	A	0	0	0	6	6	0	0	1	100
	Cycloxydim	32 B 0	32	B	0	0	0	6	6	0	0	1	100
	Cycloxydim	32 C 0	32	C	0	0	0	6	6	0	0	1	100
	Cycloxydim	32 A 1	32	A	1	0.1875	0.25	6	6	0	0	1	100
	Cycloxydim	32 B 1	32	B	1	0.1875	0.25	6	6	0	0	1	100
	Cycloxydim	32 C 1	32	C	1	0.1875	0.25	6	5	1	16.67	0.833333	83.3333
	Cycloxydim	32 A 2	32	A	2	0.375	0.5	6	4	2	33.33	0.666667	66.6667
	Cycloxydim	32 B 2	32	B	2	0.375	0.5	6	5	1	16.67	0.833333	83.3333
	Cycloxydim	32 C 2	32	C	2	0.375	0.5	6	6	0	0	1	100
	Cycloxydim	32 A 3	32	A	3	0.75	1	6	6	0	0	1	100
	Cycloxydim	32 B 3	32	B	3	0.75	1	6	5	1	16.67	0.833333	83.3333
	Cycloxydim	32 C 3	32	C	3	0.75	1	6	6	0	0	1	100
	Cycloxydim	32 A 4	32	A	4	1.5	2	6	5	1	16.67	0.833333	83.3333
	Cycloxydim	32 B 4	32	B	4	1.5	2	6	4	2	33.33	0.666667	66.6667
	Cycloxydim	32 C 4	32	C	4	1.5	2	6	4	2	33.33	0.666667	66.6667
	Cycloxydim	32 A 5	32	A	5	3	4	6	3	3	50	0.5	50
	Cycloxydim	32 B 5	32	B	5	3	4	6	1	5	83.33	0.166667	16.6667
	Cycloxydim	32 C 5	32	C	5	3	4	6	5	1	16.67	0.833333	83.3333
	Atlantis	33 A 0	33	A	0	0	0	6	6	0	0	1	100
	Atlantis	33 B 0	33	B	0	0	0	6	6	0	0	1	100
	Atlantis	33 C 0	33	C	0	0	0	6	6	0	0	1	100
	Atlantis	33 A 1	33	A	1	75	0.1875	6	5	1	16.67	0.833333	83.3333
	Atlantis	33 B 1	33	B	1	75	0.1875	6	4	2	33.33	0.666667	66.6667
	Atlantis	33 C 1	33	C	1	75	0.1875	6	5	1	16.67	0.833333	83.3333
	Atlantis	33 A 2	33	A	2	150	0.375	6	4	2	33.33	0.666667	66.6667
	Atlantis	33 B 2	33	B	2	150	0.375	6	2	4	66.67	0.333333	33.3333
	Atlantis	33 C 2	33	C	2	150	0.375	6	6	0	0	1	100
	Atlantis	33 A 3	33	A	3	300	0.75	6	0	6	100	0	0
	Atlantis	33 C 3	33	B	3	300	0.75	6	3	3	50	0.5	50
	Atlantis	33 E 3	33	C	3	300	0.75	6	3	3	50	0.5	50
	Atlantis	33 A 4	33	A	4	600	1.5	6	5	1	16.67	0.833333	83.3333
	Atlantis	33 B 4	33	B	4	600	1.5	6	2	4	66.67	0.333333	33.3333
	Atlantis	33 C 4	33	C	4	600	1.5	6	4	2	33.33	0.666667	66.6667
	Atlantis	33 A 5	33	A	5	1200	3	6	4	2	33.33	0.666667	66.6667
	Atlantis	33 B 5	33	B	5	1200	3	6	3	3	50	0.5	50
	Atlantis	33 C 5	33	C	5	1200	3	6	2	4	66.67	0.333333	33.3333
	Fenoxaprop	33 A 0	33	A	0	0	0	6	6	0	0	1	100
	Fenoxaprop	33 B 0	33	B	0	0	0	6	6	0	0	1	100
	Fenoxaprop	33 C 0	33	C	0	0	0	6	6	0	0	1	100
	Fenoxaprop	33 A 1	33	A	1	0.3125	0.25	6	6	0	0	1	100
	Fenoxaprop	33 B 1	33	B	1	0.3125	0.25	6	6	0	0	1	100
	Fenoxaprop	33 C 1	33	C	1	0.3125	0.25	6	6	0	0	1	100
	Fenoxaprop	33 A 2	33	A	2	0.625	0.5	6	6	0	0	1	100
	Fenoxaprop	33 B 2	33	B	2	0.625	0.5	6	6	0	0	1	100
	Fenoxaprop	33 C 2	33	C	2	0.625	0.5	6	6	0	0	1	100
	Fenoxaprop	33 A 3	33	A	3	1.25	1	6	6	0	0	1	100
	Fenoxaprop	33 B 3	33	B	3	1.25	1	6	6	0	0	1	100
	Fenoxaprop	33 C 3	33	C	3	1.25	1	6	6	0	0	1	100
	Fenoxaprop	33 A 4	33	A	4	2.5	2	5	5	0	0	1	100
	Fenoxaprop	33 B 4	33	B	4	2.5	2	6	5	1	16.67	0.833333	83.3333
	Fenoxaprop	33 C 4	33	C	4	2.5	2	6	5	1	16.67	0.833333	83.3333
	Fenoxaprop	33 A 5	33	A	5	5	4	6	6	0	0	1	100
	Fenoxaprop	33 B 5	33	B	5	5	4	6	5	1	16.67	0.833333	83.3333
	Fenoxaprop	33 C 5	33	C	5	5	4	6	5	1	16.67	0.833333	83.3333
	Cycloxydim	33 A 0	33	A	0	0	0	6	6	0	0	1	100
	Cycloxydim	33 B 0	33	B	0	0	0	6	6	0	0	1	100
	Cycloxydim	33 C 0	33	C	0	0	0	6	6	0	0	1	100
	Cycloxydim	33 A 1	33	A	1	0.1875	0.25	6	4	2	33.33	0.666667	66.6667
	Cycloxydim	33 B 1	33	B	1	0.1875	0.25	6	4	2	33.33	0.666667	66.6667
	Cycloxydim	33 C 1	33	C	1	0.1875	0.25	6	6	0	0	1	100
	Cycloxydim	33 A 2	33	A	2	0.375	0.5	6	5	1	16.67	0.833333	83.3333
	Cycloxydim	33 B 2	33	B	2	0.375	0.5	6	4	2	33.33	0.666667	66.6667
	Cycloxydim	33 C 2	33	C	2	0.375	0.5	6	6	0	0	1	100
	Cycloxydim	33 A 3	33	A	3	0.75	1	6	5	1	16.67	0.833333	83.3333
	Cycloxydim	33 B 3	33	B	3	0.75	1	6	4	2	33.33	0.666667	66.6667
	Cycloxydim	33 C 3	33	C	3	0.75	1	6	6	0	0	1	100
	Cycloxydim	33 A 4	33	A	4	1.5	2	6	5	1	16.67	0.833333	83.3333
	Cycloxydim	33 B 4	33	B	4	1.5	2	6	5	1	16.67	0.833333	83.3333
	Cycloxydim	33 C 4	33	C	4	1.5	2	5	5	0	0	1	100
	Cycloxydim	33 A 5	33	A	5	3	4	6	4	2	33.33	0.666667	66.6667
	Cycloxydim	33 B 5	33	B	5	3	4	6	5	1	16.67	0.833333	83.3333
	Cycloxydim	33 C 5	33	C	5	3	4	5	5	0	0	1	100
	Atlantis	34 A 0	34	A	0	0	0	6	6	0	0	1	100
	Atlantis	34 B 0	34	B	0	0	0	6	6	0	0	1	100
	Atlantis	34 C 0	34	C	0	0	0	6	6	0	0	1	100
	Atlantis	34 A 1	34	A	1	75	0.1875	6	5	1	16.67	0.833333	83.3333
	Atlantis	34 B 1	34	B	1	75	0.1875	6	6	0	0	1	100
	Atlantis	34 C 1	34	C	1	75	0.1875	6	5	1	16.67	0.833333	83.3333
	Atlantis	34 A 2	34	A	2	150	0.375	6	5	1	16.67	0.833333	83.3333
	Atlantis	34 B 2	34	B	2	150	0.375	6	6	0	0	1	100
	Atlantis	34 C 2	34	C	2	150	0.375	6	4	2	33.33	0.666667	66.6667
	Atlantis	34 A 3	34	A	3	300	0.75	6	5	1	16.67	0.833333	83.3333
	Atlantis	34 C 3	34	B	3	300	0.75	6	5	1	16.67	0.833333	83.3333
	Atlantis	34 E 3	34	C	3	300	0.75	6	1	5	83.33	0.166667	16.6667
	Atlantis	34 A 4	34	A	4	600	1.5	6	4	2	33.33	0.666667	66.6667
	Atlantis	34 B 4	34	B	4	600	1.5	6	1	5	83.33	0.166667	16.6667
	Atlantis	34 C 4	34	C	4	600	1.5	6	1	5	83.33	0.166667	16.6667
	Atlantis	34 A 5	34	A	5	1200	3	6	1	5	83.33	0.166667	16.6667
	Atlantis	34 B 5	34	B	5	1200	3	6	3	3	50	0.5	50
	Atlantis	34 C 5	34	C	5	1200	3	6	4	2	33.33	0.666667	66.6667
	Fenoxaprop	34 A 0	34	A	0	0	0	6	6	0	0	1	100
	Fenoxaprop	34 B 0	34	B	0	0	0	6	6	0	0	1	100
	Fenoxaprop	34 C 0	34	C	0	0	0	6	6	0	0	1	100
	Fenoxaprop	34 A 1	34	A	1	0.3125	0.25	6	6	0	0	1	100
	Fenoxaprop	34 B 1	34	B	1	0.3125	0.25	6	6	0	0	1	100
	Fenoxaprop	34 C 1	34	C	1	0.3125	0.25	6	6	0	0	1	100
	Fenoxaprop	34 A 2	34	A	2	0.625	0.5	6	1	5	83.33	0.166667	16.6667
	Fenoxaprop	34 B 2	34	B	2	0.625	0.5	6	6	0	0	1	100
	Fenoxaprop	34 C 2	34	C	2	0.625	0.5	6	6	0	0	1	100
	Fenoxaprop	34 A 3	34	A	3	1.25	1	6	6	0	0	1	100
	Fenoxaprop	34 B 3	34	B	3	1.25	1	6	6	0	0	1	100
	Fenoxaprop	34 C 3	34	C	3	1.25	1	6	6	0	0	1	100
	Fenoxaprop	34 A 4	34	A	4	2.5	2	6	6	0	0	1	100
	Fenoxaprop	34 B 4	34	B	4	2.5	2	6	6	0	0	1	100
	Fenoxaprop	34 C 4	34	C	4	2.5	2	6	6	0	0	1	100
	Fenoxaprop	34 A 5	34	A	5	5	4	6	6	0	0	1	100
	Fenoxaprop	34 B 5	34	B	5	5	4	6	5	1	16.67	0.833333	83.3333
	Fenoxaprop	34 C 5	34	C	5	5	4	6	6	0	0	1	100
	Cycloxydim	34 A 0	34	A	0	0	0	6	6	0	0	1	100
	Cycloxydim	34 B 0	34	B	0	0	0	6	6	0	0	1	100
	Cycloxydim	34 C 0	34	C	0	0	0	6	6	0	0	1	100
	Cycloxydim	34 A 1	34	A	1	0.1875	0.25	6	5	1	16.67	0.833333	83.3333
	Cycloxydim	34 B 1	34	B	1	0.1875	0.25	6	5	1	16.67	0.833333	83.3333
	Cycloxydim	34 C 1	34	C	1	0.1875	0.25	6	4	2	33.33	0.666667	66.6667
	Cycloxydim	34 A 2	34	A	2	0.375	0.5	6	5	1	16.67	0.833333	83.3333
	Cycloxydim	34 B 2	34	B	2	0.375	0.5	6	5	1	16.67	0.833333	83.3333
	Cycloxydim	34 C 2	34	C	2	0.375	0.5	6	5	1	16.67	0.833333	83.3333
	Cycloxydim	34 A 3	34	A	3	0.75	1	6	6	0	0	1	100
	Cycloxydim	34 B 3	34	B	3	0.75	1	6	6	0	0	1	100
	Cycloxydim	34 C 3	34	C	3	0.75	1	6	6	0	0	1	100
	Cycloxydim	34 A 4	34	A	4	1.5	2	6	5	1	16.67	0.833333	83.3333
	Cycloxydim	34 B 4	34	B	4	1.5	2	5	3	2	40	0.6	60
	Cycloxydim	34 C 4	34	C	4	1.5	2	5	4	1	20	0.8	80
	Cycloxydim	34 A 5	34	A	5	3	4	6	5	1	16.67	0.833333	83.3333
	Cycloxydim	34 B 5	34	B	5	3	4	6	5	1	16.67	0.833333	83.3333
	Cycloxydim	34 C 5	34	C	5	3	4	6	5	1	16.67	0.833333	83.3333
	Atlantis	35 A 0	35	A	0	0	0	6	6	0	0	1	100
	Atlantis	35 B 0	35	B	0	0	0	6	6	0	0	1	100
	Atlantis	35 C 0	35	C	0	0	0	6	6	0	0	1	100
	Atlantis	35 A 1	35	A	1	75	0.1875	6	6	0	0	1	100
	Atlantis	35 B 1	35	B	1	75	0.1875	6	4	2	33.33	0.666667	66.6667
	Atlantis	35 C 1	35	C	1	75	0.1875	6	2	4	66.67	0.333333	33.3333
	Atlantis	35 A 2	35	A	2	150	0.375	6	4	2	33.33	0.666667	66.6667
	Atlantis	35 B 2	35	B	2	150	0.375	6	2	4	66.67	0.333333	33.3333
	Atlantis	35 C 2	35	C	2	150	0.375	6	3	3	50	0.5	50
	Atlantis	35 A 3	35	A	3	300	0.75	6	0	6	100	0	0
	Atlantis	35 C 3	35	B	3	300	0.75	6	1	5	83.33	0.166667	16.6667
	Atlantis	35 E 3	35	C	3	300	0.75	6	1	5	83.33	0.166667	16.6667
	Atlantis	35 A 4	35	A	4	600	1.5	6	1	5	83.33	0.166667	16.6667
	Atlantis	35 B 4	35	B	4	600	1.5	6	0	6	100	0	0
	Atlantis	35 C 4	35	C	4	600	1.5	6	0	6	100	0	0
	Atlantis	35 A 5	35	A	5	1200	3	6	2	4	66.67	0.333333	33.3333
	Atlantis	35 B 5	35	B	5	1200	3	6	1	5	83.33	0.166667	16.6667
	Atlantis	35 C 5	35	C	5	1200	3	6	0	6	100	0	0
	Fenoxaprop	35 A 0	35	A	0	0	0	6	6	0	0	1	100
	Fenoxaprop	35 B 0	35	B	0	0	0	6	6	0	0	1	100
	Fenoxaprop	35 C 0	35	C	0	0	0	6	6	0	0	1	100
	Fenoxaprop	35 A 1	35	A	1	0.3125	0.25	6	6	0	0	1	100
	Fenoxaprop	35 B 1	35	B	1	0.3125	0.25	6	6	0	0	1	100
	Fenoxaprop	35 C 1	35	C	1	0.3125	0.25	6	6	0	0	1	100
	Fenoxaprop	35 A 2	35	A	2	0.625	0.5	6	6	0	0	1	100
	Fenoxaprop	35 B 2	35	B	2	0.625	0.5	6	6	0	0	1	100
	Fenoxaprop	35 C 2	35	C	2	0.625	0.5	6	6	0	0	1	100
	Fenoxaprop	35 A 3	35	A	3	1.25	1	6	6	0	0	1	100
	Fenoxaprop	35 B 3	35	B	3	1.25	1	6	4	2	33.33	0.666667	66.6667
	Fenoxaprop	35 C 3	35	C	3	1.25	1	6	5	1	16.67	0.833333	83.3333
	Fenoxaprop	35 A 4	35	A	4	2.5	2	6	6	0	0	1	100
	Fenoxaprop	35 B 4	35	B	4	2.5	2	6	6	0	0	1	100
	Fenoxaprop	35 C 4	35	C	4	2.5	2	5	5	0	0	1	100
	Fenoxaprop	35 A 5	35	A	5	5	4	5	5	0	0	1	100
	Fenoxaprop	35 B 5	35	B	5	5	4	6	4	2	33.33	0.666667	66.6667
	Fenoxaprop	35 C 5	35	C	5	5	4	6	6	0	0	1	100
	Cycloxydim	35 A 0	35	A	0	0	0	6	6	0	0	1	100
	Cycloxydim	35 B 0	35	B	0	0	0	6	6	0	0	1	100
	Cycloxydim	35 C 0	35	C	0	0	0	6	6	0	0	1	100
	Cycloxydim	35 A 1	35	A	1	0.1875	0.25	6	2	4	66.67	0.333333	33.3333
	Cycloxydim	35 B 1	35	B	1	0.1875	0.25	6	3	3	50	0.5	50
	Cycloxydim	35 C 1	35	C	1	0.1875	0.25	6	4	2	33.33	0.666667	66.6667
	Cycloxydim	35 A 2	35	A	2	0.375	0.5	6	4	2	33.33	0.666667	66.6667
	Cycloxydim	35 B 2	35	B	2	0.375	0.5	5	3	2	40	0.6	60
	Cycloxydim	35 C 2	35	C	2	0.375	0.5	6	3	3	50	0.5	50
	Cycloxydim	35 A 3	35	A	3	0.75	1	6	2	4	66.67	0.333333	33.3333
	Cycloxydim	35 B 3	35	B	3	0.75	1	6	0	6	100	0	0
	Cycloxydim	35 C 3	35	C	3	0.75	1	6	5	1	16.67	0.833333	83.3333
	Cycloxydim	35 A 4	35	A	4	1.5	2	6	3	3	50	0.5	50
	Cycloxydim	35 B 4	35	B	4	1.5	2	6	2	4	66.67	0.333333	33.3333
	Cycloxydim	35 C 4	35	C	4	1.5	2	6	4	2	33.33	0.666667	66.6667
	Cycloxydim	35 A 5	35	A	5	3	4	6	2	4	66.67	0.333333	33.3333
	Cycloxydim	35 B 5	35	B	5	3	4	4	3	1	25	0.75	75
	Cycloxydim	35 C 5	35	C	5	3	4	6	2	4	66.67	0.333333	33.3333
	Atlantis	36 A 0	36	A	0	0	0	6	6	0	0	1	100
	Atlantis	36 B 0	36	B	0	0	0	6	6	0	0	1	100
	Atlantis	36 C 0	36	C	0	0	0	6	6	0	0	1	100
	Atlantis	36 A 1	36	A	1	75	0.1875	6	6	0	0	1	100
	Atlantis	36 B 1	36	B	1	75	0.1875	6	6	0	0	1	100
	Atlantis	36 C 1	36	C	1	75	0.1875	6	4	2	33.33	0.666667	66.6667
	Atlantis	36 A 2	36	A	2	150	0.375	6	5	1	16.67	0.833333	83.3333
	Atlantis	36 B 2	36	B	2	150	0.375	6	5	1	16.67	0.833333	83.3333
	Atlantis	36 C 2	36	C	2	150	0.375	6	5	1	16.67	0.833333	83.3333
	Atlantis	36 A 3	36	A	3	300	0.75	6	6	0	0	1	100
	Atlantis	36 C 3	36	B	3	300	0.75	6	5	1	16.67	0.833333	83.3333
	Atlantis	36 E 3	36	C	3	300	0.75	6	5	1	16.67	0.833333	83.3333
	Atlantis	36 A 4	36	A	4	600	1.5	6	4	2	33.33	0.666667	66.6667
	Atlantis	36 B 4	36	B	4	600	1.5	6	5	1	16.67	0.833333	83.3333
	Atlantis	36 C 4	36	C	4	600	1.5	6	4	2	33.33	0.666667	66.6667
	Atlantis	36 A 5	36	A	5	1200	3	6	4	2	33.33	0.666667	66.6667
	Atlantis	36 B 5	36	B	5	1200	3	6	5	1	16.67	0.833333	83.3333
	Atlantis	36 C 5	36	C	5	1200	3	6	4	2	33.33	0.666667	66.6667
	Fenoxaprop	36 A 0	36	A	0	0	0	6	6	0	0	1	100
	Fenoxaprop	36 B 0	36	B	0	0	0	6	6	0	0	1	100
	Fenoxaprop	36 C 0	36	C	0	0	0	6	6	0	0	1	100
	Fenoxaprop	36 A 1	36	A	1	0.3125	0.25	6	6	0	0	1	100
	Fenoxaprop	36 B 1	36	B	1	0.3125	0.25	6	6	0	0	1	100
	Fenoxaprop	36 C 1	36	C	1	0.3125	0.25	6	6	0	0	1	100
	Fenoxaprop	36 A 2	36	A	2	0.625	0.5	6	6	0	0	1	100
	Fenoxaprop	36 B 2	36	B	2	0.625	0.5	6	6	0	0	1	100
	Fenoxaprop	36 C 2	36	C	2	0.625	0.5	6	6	0	0	1	100
	Fenoxaprop	36 A 3	36	A	3	1.25	1	6	6	0	0	1	100
	Fenoxaprop	36 B 3	36	B	3	1.25	1	6	5	1	16.67	0.833333	83.3333
	Fenoxaprop	36 C 3	36	C	3	1.25	1	6	6	0	0	1	100
	Fenoxaprop	36 A 4	36	A	4	2.5	2	6	6	0	0	1	100
	Fenoxaprop	36 B 4	36	B	4	2.5	2	6	6	0	0	1	100
	Fenoxaprop	36 C 4	36	C	4	2.5	2	6	6	0	0	1	100
	Fenoxaprop	36 A 5	36	A	5	5	4	6	6	0	0	1	100
	Fenoxaprop	36 B 5	36	B	5	5	4	6	5	1	16.67	0.833333	83.3333
	Fenoxaprop	36 C 5	36	C	5	5	4	6	6	0	0	1	100
	Cycloxydim	36 A 0	36	A	0	0	0	6	6	0	0	1	100
	Cycloxydim	36 B 0	36	B	0	0	0	5	5	0	0	1	100
	Cycloxydim	36 C 0	36	C	0	0	0	6	6	0	0	1	100
	Cycloxydim	36 A 1	36	A	1	0.1875	0.25	6	6	0	0	1	100
	Cycloxydim	36 B 1	36	B	1	0.1875	0.25	6	3	3	50	0.5	50
	Cycloxydim	36 C 1	36	C	1	0.1875	0.25	6	5	1	16.67	0.833333	83.3333
	Cycloxydim	36 A 2	36	A	2	0.375	0.5	6	3	3	50	0.5	50
	Cycloxydim	36 B 2	36	B	2	0.375	0.5	6	6	0	0	1	100
	Cycloxydim	36 C 2	36	C	2	0.375	0.5	6	6	0	0	1	100
	Cycloxydim	36 A 3	36	A	3	0.75	1	6	6	0	0	1	100
	Cycloxydim	36 B 3	36	B	3	0.75	1	6	4	2	33.33	0.666667	66.6667
	Cycloxydim	36 C 3	36	C	3	0.75	1	6	5	1	16.67	0.833333	83.3333
	Cycloxydim	36 A 4	36	A	4	1.5	2	6	5	1	16.67	0.833333	83.3333
	Cycloxydim	36 B 4	36	B	4	1.5	2	5	3	2	40	0.6	60
	Cycloxydim	36 C 4	36	C	4	1.5	2	6	4	2	33.33	0.666667	66.6667
	Cycloxydim	36 A 5	36	A	5	3	4	6	4	2	33.33	0.666667	66.6667
	Cycloxydim	36 B 5	36	B	5	3	4	6	1	5	83.33	0.166667	16.6667
	Cycloxydim	36 C 5	36	C	5	3	4	6	2	4	66.67	0.333333	33.3333
	Atlantis	37 A 0	37	A	0	0	0	6	6	0	0	1	100
	Atlantis	37 B 0	37	B	0	0	0	6	6	0	0	1	100
	Atlantis	37 C 0	37	C	0	0	0	6	6	0	0	1	100
	Atlantis	37 A 1	37	A	1	75	0.1875	6	6	0	0	1	100
	Atlantis	37 B 1	37	B	1	75	0.1875	6	5	1	16.67	0.833333	83.3333
	Atlantis	37 C 1	37	C	1	75	0.1875	NA	NA	NA	NA	NA	NA
	Atlantis	37 A 2	37	A	2	150	0.375	6	6	0	0	1	100
	Atlantis	37 B 2	37	B	2	150	0.375	6	6	0	0	1	100
	Atlantis	37 C 2	37	C	2	150	0.375	5	5	0	0	1	100
	Atlantis	37 A 3	37	A	3	300	0.75	6	6	0	0	1	100
	Atlantis	37 C 3	37	B	3	300	0.75	6	6	0	0	1	100
	Atlantis	37 E 3	37	C	3	300	0.75	6	6	0	0	1	100
	Atlantis	37 A 4	37	A	4	600	1.5	6	6	0	0	1	100
	Atlantis	37 B 4	37	B	4	600	1.5	6	4	2	33.33	0.666667	66.6667
	Atlantis	37 C 4	37	C	4	600	1.5	6	6	0	0	1	100
	Atlantis	37 A 5	37	A	5	1200	3	6	4	2	33.33	0.666667	66.6667
	Atlantis	37 B 5	37	B	5	1200	3	5	3	2	40	0.6	60
	Atlantis	37 C 5	37	C	5	1200	3	NA	NA	NA	NA	NA	NA
	Fenoxaprop	37 A 0	37	A	0	0	0	6	6	0	0	1	100
	Fenoxaprop	37 B 0	37	B	0	0	0	6	6	0	0	1	100
	Fenoxaprop	37 C 0	37	C	0	0	0	6	6	0	0	1	100
	Fenoxaprop	37 A 1	37	A	1	0.3125	0.25	6	6	0	0	1	100
	Fenoxaprop	37 B 1	37	B	1	0.3125	0.25	6	6	0	0	1	100
	Fenoxaprop	37 C 1	37	C	1	0.3125	0.25	6	6	0	0	1	100
	Fenoxaprop	37 A 2	37	A	2	0.625	0.5	6	6	0	0	1	100
	Fenoxaprop	37 B 2	37	B	2	0.625	0.5	6	6	0	0	1	100
	Fenoxaprop	37 C 2	37	C	2	0.625	0.5	6	5	1	16.67	0.833333	83.3333
	Fenoxaprop	37 A 3	37	A	3	1.25	1	6	6	0	0	1	100
	Fenoxaprop	37 B 3	37	B	3	1.25	1	6	6	0	0	1	100
	Fenoxaprop	37 C 3	37	C	3	1.25	1	6	6	0	0	1	100
	Fenoxaprop	37 A 4	37	A	4	2.5	2	6	6	0	0	1	100
	Fenoxaprop	37 B 4	37	B	4	2.5	2	6	6	0	0	1	100
	Fenoxaprop	37 C 4	37	C	4	2.5	2	6	6	0	0	1	100
	Fenoxaprop	37 A 5	37	A	5	5	4	6	6	0	0	1	100
	Fenoxaprop	37 B 5	37	B	5	5	4	6	6	0	0	1	100
	Fenoxaprop	37 C 5	37	C	5	5	4	6	6	0	0	1	100
	Cycloxydim	37 A 0	37	A	0	0	0	6	6	0	0	1	100
	Cycloxydim	37 B 0	37	B	0	0	0	6	6	0	0	1	100
	Cycloxydim	37 C 0	37	C	0	0	0	6	6	0	0	1	100
	Cycloxydim	37 A 1	37	A	1	0.1875	0.25	6	5	1	16.67	0.833333	83.3333
	Cycloxydim	37 B 1	37	B	1	0.1875	0.25	6	3	3	50	0.5	50
	Cycloxydim	37 C 1	37	C	1	0.1875	0.25	6	6	0	0	1	100
	Cycloxydim	37 A 2	37	A	2	0.375	0.5	6	3	3	50	0.5	50
	Cycloxydim	37 B 2	37	B	2	0.375	0.5	5	4	1	20	0.8	80
	Cycloxydim	37 C 2	37	C	2	0.375	0.5	6	3	3	50	0.5	50
	Cycloxydim	37 A 3	37	A	3	0.75	1	6	3	3	50	0.5	50
	Cycloxydim	37 B 3	37	B	3	0.75	1	6	4	2	33.33	0.666667	66.6667
	Cycloxydim	37 C 3	37	C	3	0.75	1	6	2	4	66.67	0.333333	33.3333
	Cycloxydim	37 A 4	37	A	4	1.5	2	6	6	0	0	1	100
	Cycloxydim	37 B 4	37	B	4	1.5	2	6	4	2	33.33	0.666667	66.6667
	Cycloxydim	37 C 4	37	C	4	1.5	2	6	6	0	0	1	100
	Cycloxydim	37 A 5	37	A	5	3	4	6	6	0	0	1	100
	Cycloxydim	37 B 5	37	B	5	3	4	6	5	1	16.67	0.833333	83.3333
	Cycloxydim	37 C 5	37	C	5	3	4	6	3	3	50	0.5	50
	Atlantis	38 A 0	38	A	0	0	0	6	6	0	0	1	100
	Atlantis	38 B 0	38	B	0	0	0	6	6	0	0	1	100
	Atlantis	38 C 0	38	C	0	0	0	6	6	0	0	1	100
	Atlantis	38 A 1	38	A	1	75	0.1875	6	6	0	0	1	100
	Atlantis	38 B 1	38	B	1	75	0.1875	NA	NA	NA	NA	NA	NA
	Atlantis	38 C 1	38	C	1	75	0.1875	6	6	0	0	1	100
	Atlantis	38 A 2	38	A	2	150	0.375	6	6	0	0	1	100
	Atlantis	38 B 2	38	B	2	150	0.375	6	6	0	0	1	100
	Atlantis	38 C 2	38	C	2	150	0.375	NA	NA	NA	NA	NA	NA
	Atlantis	38 A 3	38	A	3	300	0.75	6	6	0	0	1	100
	Atlantis	38 C 3	38	B	3	300	0.75	6	5	1	16.67	0.833333	83.3333
	Atlantis	38 E 3	38	C	3	300	0.75	6	5	1	16.67	0.833333	83.3333
	Atlantis	38 A 4	38	A	4	600	1.5	6	5	1	16.67	0.833333	83.3333
	Atlantis	38 B 4	38	B	4	600	1.5	6	4	2	33.33	0.666667	66.6667
	Atlantis	38 C 4	38	C	4	600	1.5	NA	NA	NA	NA	NA	NA
	Atlantis	38 A 5	38	A	5	1200	3	6	4	2	33.33	0.666667	66.6667
	Atlantis	38 B 5	38	B	5	1200	3	NA	NA	NA	NA	NA	NA
	Atlantis	38 C 5	38	C	5	1200	3	NA	NA	NA	NA	NA	NA
	Fenoxaprop	38 A 0	38	A	0	0	0	6	6	0	0	1	100
	Fenoxaprop	38 B 0	38	B	0	0	0	6	6	0	0	1	100
	Fenoxaprop	38 C 0	38	C	0	0	0	6	6	0	0	1	100
	Fenoxaprop	38 A 1	38	A	1	0.3125	0.25	6	6	0	0	1	100
	Fenoxaprop	38 B 1	38	B	1	0.3125	0.25	6	6	0	0	1	100
	Fenoxaprop	38 C 1	38	C	1	0.3125	0.25	6	6	0	0	1	100
	Fenoxaprop	38 A 2	38	A	2	0.625	0.5	6	6	0	0	1	100
	Fenoxaprop	38 B 2	38	B	2	0.625	0.5	6	6	0	0	1	100
	Fenoxaprop	38 C 2	38	C	2	0.625	0.5	6	6	0	0	1	100
	Fenoxaprop	38 A 3	38	A	3	1.25	1	6	6	0	0	1	100
	Fenoxaprop	38 B 3	38	B	3	1.25	1	6	6	0	0	1	100
	Fenoxaprop	38 C 3	38	C	3	1.25	1	6	6	0	0	1	100
	Fenoxaprop	38 A 4	38	A	4	2.5	2	6	6	0	0	1	100
	Fenoxaprop	38 B 4	38	B	4	2.5	2	6	6	0	0	1	100
	Fenoxaprop	38 C 4	38	C	4	2.5	2	6	6	0	0	1	100
	Fenoxaprop	38 A 5	38	A	5	5	4	6	6	0	0	1	100
	Fenoxaprop	38 B 5	38	B	5	5	4	6	5	1	16.67	0.833333	83.3333
	Fenoxaprop	38 C 5	38	C	5	5	4	6	6	0	0	1	100
	Cycloxydim	38 A 0	38	A	0	0	0	6	6	0	0	1	100
	Cycloxydim	38 B 0	38	B	0	0	0	6	6	0	0	1	100
	Cycloxydim	38 C 0	38	C	0	0	0	6	6	0	0	1	100
	Cycloxydim	38 A 1	38	A	1	0.1875	0.25	6	6	0	0	1	100
	Cycloxydim	38 B 1	38	B	1	0.1875	0.25	6	5	1	16.67	0.833333	83.3333
	Cycloxydim	38 C 1	38	C	1	0.1875	0.25	6	5	1	16.67	0.833333	83.3333
	Cycloxydim	38 A 2	38	A	2	0.375	0.5	6	5	1	16.67	0.833333	83.3333
	Cycloxydim	38 B 2	38	B	2	0.375	0.5	6	5	1	16.67	0.833333	83.3333
	Cycloxydim	38 C 2	38	C	2	0.375	0.5	6	3	3	50	0.5	50
	Cycloxydim	38 A 3	38	A	3	0.75	1	6	3	3	50	0.5	50
	Cycloxydim	38 B 3	38	B	3	0.75	1	6	6	0	0	1	100
	Cycloxydim	38 C 3	38	C	3	0.75	1	6	5	1	16.67	0.833333	83.3333
	Cycloxydim	38 A 4	38	A	4	1.5	2	6	4	2	33.33	0.666667	66.6667
	Cycloxydim	38 B 4	38	B	4	1.5	2	6	5	1	16.67	0.833333	83.3333
	Cycloxydim	38 C 4	38	C	4	1.5	2	6	5	1	16.67	0.833333	83.3333
	Cycloxydim	38 A 5	38	A	5	3	4	6	6	0	0	1	100
	Cycloxydim	38 B 5	38	B	5	3	4	6	5	1	16.67	0.833333	83.3333
	Cycloxydim	38 C 5	38	C	5	3	4	6	5	1	16.67	0.833333	83.3333
[truncated: 4,956 more rows]

## Sheet: Figure 2 A-B
Figure 2 A-B:	TSR genotypes used to derive pie-charts in figure 2
Genotype Data:	Population	Freq.Pro.197	Freq.Ala.197	Freq.Thr.197	Freq.Ser.197	Freq.His.197	Freq.Leu.197	Freq.Arg.197	Freq.Trp.574	Freq.Leu.574	Freq.Ile.1781	Freq.Leu.1781	Freq.Val.1781	Freq.Thr.1781	Freq.Trp.2027	Freq.Cys.2027	Freq.Ile.2041	Freq.Val.2041	Freq.Asn.2041	Freq.Asp.2078	Freq.Gly.2078	Freq.Gly.2096	Freq.Ala.2096
	1	1	0	0.0111111	0	0	0	0	0.916667	0.0833333	0.666667	0.322917	0	0.0104167	1	0	0.920455	0	0.0795455	0.977778	0.0222222	1	0
	2	0.71875	0	0.0625	0.03125	0.1875	0	0	0.866667	0.133333	0.59375	0.40625	0	0	1	0	0.866667	0	0.133333	1	0	1	0
	3	1	0	0	0	0	0	0	0.566667	0.433333	0.625	0.375	0	0	1	0	0.90625	0	0.09375	1	0	1	0
	4	0.933333	0	0	0.0625	0	0	0	1	0	0.9375	0.0625	0	0	1	0	0.875	0	0.125	1	0	1	0
	5	0.84375	0	0.0625	0.0625	0.03125	0	0	0.78125	0.21875	0.625	0.375	0	0	0.96875	0.03125	0.966667	0	0.0333333	1	0	1	0
	6	0.59375	0	0.03125	0.09375	0.21875	0.0625	0	0.90625	0.09375	0.28125	0.71875	0	0	1	0	0.9375	0	0.0625	1	0	1	0
	7	0.71875	0.03125	0.0625	0	0.03125	0.15625	0	0.78125	0.21875	0.40625	0.59375	0	0	1	0	0.90625	0	0.09375	1	0	1	0
	8	0.541667	0	0.0638298	0	0.104167	0.25	0	0.925532	0.0744681	0.422222	0.577778	0	0	1	0	1	0	0	1	0	1	0
	9	0.966667	0	0	0	0	0.0333333	0	0.96875	0.03125	0.625	0.375	0	0	0.96875	0.03125	0.966667	0	0.0333333	0.96875	0.03125	1	0
	10	0.90625	0	0.03125	0	0	0.0625	0	0.96875	0.03125	0.78125	0.21875	0	0	1	0	1	0	0	1	0	0.96875	0.03125
	12	0.9	0	0.0652174	0	0	0	0	0.90625	0.09375	0.416667	0.583333	0	0	1	0	0.989583	0	0.0104167	0.989583	0.0104167	1	0
	13	0.533333	0	0.0333333	0.0333333	0	0.40625	0	0.96875	0.03125	0.9375	0.0625	0	0	1	0	0.90625	0	0.09375	0.9375	0.0625	1	0
	14	0.8125	0.03125	0.125	0.03125	0	0	0	0.84375	0.15625	0.6875	0.3125	0	0	0.96875	0.03125	0.933333	0	0.0666667	0.9375	0.0625	1	0
	15	0.7	0	0.266667	0.0333333	0	0	0	0.857143	0.142857	0.5	0.5	0	0	1	0	1	0	0	0.96875	0.03125	1	0
	16	0.6875	0	0.28125	0	0.03125	0	0	0.964286	0.0357143	0.375	0.625	0	0	1	0	1	0	0	1	0	1	0
	18	1	0	0	0	0	0	0	1	0	0.744444	0.255556	0	0	0.987179	0.0128205	1	0	0	0.947917	0.0520833	1	0
	19	0.848837	0	0.0208333	0.125	0	0	0	0.802083	0.197917	0.947917	0.0520833	0	0	1	0	1	0	0	1	0	1	0
	20	0.8125	0	0.15625	0.03125	0	0	0	0.96875	0.03125	0.59375	0.40625	0	0	1	0	1	0	0	0.96875	0.03125	1	0
	21	0.520833	0.0212766	0.446809	0	0	0	0	0.989583	0.0104167	0.229167	0.770833	0	0	1	0	0.945652	0.0108696	0.0434783	1	0	1	0
	22	0.5625	0.03125	0.40625	0	0	0	0	0.96875	0.03125	0.4375	0.5625	0	0	1	0	0.96875	0	0.03125	1	0	1	0
	23	0.439024	0	0.0222222	0	0	0.52381	0.0119048	1	0	0.895833	0.104167	0	0	1	0	0.979167	0	0.0208333	0.989583	0.0104167	1	0
	24	0.538462	0	0.166667	0	0	0.285714	0	0.833333	0.166667	0.90625	0.09375	0	0	1	0	0.933333	0	0.0666667	1	0	1	0
	25	0.71875	0	0.03125	0	0.21875	0.03125	0	0.884615	0.115385	0.4375	0.5625	0	0	0.96875	0.03125	0.96875	0	0.03125	0.9375	0.0625	1	0
	27	1	0	0	0	0	0	0	0.96875	0.03125	0.75	0.25	0	0	1	0	0.8	0	0.2	0.53125	0.46875	0.96875	0.03125
	28	0.90625	0	0.0625	0.03125	0	0	0	1	0	0.90625	0.09375	0	0	1	0	0.875	0	0.125	0.78125	0.21875	1	0
	29	1	0	0.141304	0	0	0	0	0.967391	0.0326087	0.723404	0.276596	0	0	0.974359	0.025641	0.914894	0	0.0851064	0.989362	0.0106383	1	0
	30	0.766667	0	0.0625	0	0.166667	0	0	0.96875	0.03125	0.6875	0.3125	0	0	1	0	1	0	0	1	0	1	0
	31	0.833333	0	0.133333	0	0.0333333	0	0	0.833333	0.166667	0.333333	0.666667	0	0	0.966667	0.0333333	0.966667	0	0.0333333	1	0	1	0
	32	0.8	0	0.1	0	0.0625	0.03125	0	1	0	0.466667	0.5	0	0.0333333	0.9375	0.0625	0.96875	0	0.03125	0.96875	0.03125	1	0
	34	0.88	0	0.0666667	0.0222222	0	0	0	1	0	0.40625	0.59375	0	0	0.978261	0.0217391	1	0	0	1	0	0.988889	0.0111111
	41	0.90625	0	0.03125	0.03125	0	0.03125	0	0.9375	0.0625	0.625	0.375	0	0	0.96875	0.03125	0.875	0	0.125	0.96875	0.03125	1	0
	42	0.75	0	0.0625	0.03125	0	0.15625	0	0.8125	0.1875	0.78125	0.21875	0	0	1	0	0.625	0	0.375	1	0	1	0
	43	0.4375	0	0.3125	0.125	0.125	0	0	0.9375	0.0625	0.6875	0.3125	0	0	1	0	0.933333	0	0.0666667	0.96875	0.03125	1	0
	44	0.84375	0	0.15625	0	0	0	0	0.875	0.125	0.5	0.5	0	0	1	0	0.96875	0	0.03125	1	0	1	0
	45	1	0	0.0106383	0	0	0	0	0.96875	0.03125	0.885417	0.114583	0	0	0.989583	0.0104167	1	0	0	1	0	1	0
	46	0.71875	0	0.28125	0	0	0	0	1	0	0.71875	0.28125	0	0	1	0	0.966667	0	0.0333333	1	0	0.96875	0.03125
	47	0.78125	0	0.21875	0	0	0	0	0.96875	0.03125	0.6	0.4	0	0	0.96875	0.03125	0.96875	0	0.03125	1	0	0.75	0.25
	48	0.875	0	0.125	0	0	0	0	0.96875	0.03125	0.78125	0.21875	0	0	1	0	0.933333	0	0.0666667	1	0	0.96875	0.03125
	49	0.75	0	0.25	0	0	0	0	0.8125	0.1875	0.5	0.5	0	0	1	0	1	0	0	1	0	1	0
	50	0.833333	0	0.166667	0	0	0	0	0.966667	0.0333333	0.266667	0.733333	0	0	1	0	1	0	0	1	0	1	0
	51	0.633333	0	0.34375	0	0	0	0	0.90625	0.09375	0.21875	0.78125	0	0	1	0	1	0	0	1	0	1	0
	52	0.714286	0	0.285714	0	0	0	0	1	0	0.125	0.875	0	0	1	0	1	0	0	1	0	1	0
	53	0.59375	0	0.40625	0	0	0	0	0.75	0.25	0.53125	0.40625	0	0.0625	1	0	1	0	0	1	0	1	0
	54	0.5625	0	0.4375	0	0	0	0	0.8125	0.1875	0.59375	0.375	0	0.03125	1	0	1	0	0	1	0	1	0
	55	0.46875	0	0.5	0	0.03125	0	0	1	0	0.4375	0.5	0.0625	0	1	0	0.875	0	0.125	0.9375	0.0625	1	0
	56	0.53125	0	0.4375	0	0.03125	0	0	0.966667	0.0333333	0.375	0.625	0	0	1	0	0.96875	0	0.03125	0.933333	0.0666667	1	0
	57	0.5	0	0.40625	0.09375	0	0	0	1	0	0.53125	0.40625	0.0625	0	1	0	0.785714	0	0.214286	0.96875	0.03125	1	0
	58	0.625	0	0.34375	0	0.03125	0	0	0.9375	0.0625	0.4375	0.5625	0	0	1	0	0.90625	0	0.09375	1	0	0.96875	0.03125
	59	0.947917	0	0.03125	0	0	0.0208333	0	0.854167	0.145833	0.677083	0.302083	0.0208333	0	1	0	0.923913	0	0.076087	1	0	0.989583	0.0104167
	60	0.8125	0	0.1875	0	0	0	0	0.6875	0.3125	0.5	0.4375	0.03125	0.03125	1	0	0.933333	0	0.0666667	1	0	0.9375	0.0625
	61	0.71875	0	0.28125	0	0	0	0	0.875	0.125	0.75	0.21875	0	0.03125	0.96875	0.03125	1	0	0	0.9375	0.0625	1	0
	62	0.75	0	0.21875	0	0	0	0.03125	0.875	0.125	0.5	0.375	0.125	0	1	0	1	0	0	0.96875	0.03125	1	0
	63	0.785714	0	0.170213	0.0106383	0.0119048	0	0	0.90625	0.09375	0.574468	0.414894	0.0106383	0	1	0	0.968085	0	0.0319149	1	0	1	0
	64	NA	0	0	0	NA	NA	NA	1	0	0.315217	0.652174	0.0217391	0.0108696	0.979167	0.0208333	0.958333	0	0.0416667	0.979167	0.0208333	1	0
	65	0.884615	0	0.0769231	0	0.0384615	0	0	1	0	0.25	0.708333	0.0416667	0	0.954545	0.0454545	NA	NA	NA	1	0	1	0
	66	0.770833	0	0.15625	0	0.0416667	0.0208333	0	1	0	0.329787	0.670213	0	0	0.96875	0.03125	0.989583	0	0.0104167	1	0	1	0
	67	0.875	0	0.09375	0	0.03125	0	0	0.875	0.125	0.46875	0.53125	0	0	1	0	1	0	0	1	0	1	0
	68	0.875	0	0.0625	0	0.0625	0	0	0.6875	0.3125	0.15625	0.84375	0	0	0.90625	0.09375	1	0	0	1	0	1	0
	73	0.833333	0	0.166667	0	0	0	0	0.5	0.5	0.166667	0.833333	0	0	1	0	NA	NA	NA	1	0	1	0
	74	0.5	0	0.5	0	0	0	0	0.928571	0.0714286	0.142857	0.857143	0	0	1	0	NA	NA	NA	1	0	1	0
	75	0.833333	0	0.166667	0	0	0	0	0.96875	0.03125	0.533333	0.466667	0	0	1	0	1	0	0	1	0	1	0
	76	0.84375	0	0.15625	0	0	0	0	0.96875	0.03125	0.28125	0.71875	0	0	1	0	1	0	0	1	0	1	0
	77	0.65625	0	0.34375	0	0	0	0	0.84375	0.15625	0.15625	0.84375	0	0	1	0	1	0	0	1	0	1	0
	78	0.84375	0	0.15625	0	0	0	0	0.78125	0.21875	0.21875	0.78125	0	0	1	0	0.96875	0	0.03125	1	0	1	0
	79	0.979167	0	0	0	0	0	0.0208333	1	0	0.958333	0.0416667	0	0	1	0	0.989362	0	0.0106383	1	0	1	0
	80	1	0	0	0	0	0	0	1	0	0.96875	0.03125	0	0	1	0	1	0	0	1	0	1	0
	81	0.934783	0	0.0208333	0.0208333	0	0	0	1	0	0.989362	0.0106383	0	0	1	0	0.989362	0	0.0106383	1	0	1	0
	85	1	0	0	0	0	0	0	0.979167	0.0208333	0.851064	0.12766	0	0.0212766	0.989362	0.0106383	1	0	0	1	0	1	0
	90	0.875	0	0.09375	0	0.03125	0	0	0.96875	0.03125	0.65625	0.34375	0	0	0.96875	0.03125	1	0	0	1	0	1	0
	91	0.968085	0	0.0212766	0	0	0.0104167	0	1	0	0.864583	0.0833333	0.0520833	0	0.989583	0.0104167	1	0	0	1	0	1	0
	92	0.75	0	0.25	0	0	0	0	0.96875	0.03125	0.5625	0.4375	0	0	1	0	0.96875	0	0.03125	1	0	1	0
	93	0.75	0	0.25	0	0	0	0	0.9375	0.0625	0.40625	0.59375	0	0	1	0	1	0	0	1	0	1	0
	98	0.5	0	0.46875	0	0	0	0	1	0	0.7	0.266667	0	0.0333333	1	0	1	0	0	0.9375	0.0625	1	0
	99	0.833333	0	0.3125	0	0	0	0	1	0	0.34375	0.65625	0	0	1	0	0.96875	0.03125	0	0.96875	0.03125	1	0
	101	0.829268	0	0.141304	0.0108696	0	0	0	0.96875	0.03125	0.293478	0.695652	0	0.0108696	1	0	0.925532	0	0.0744681	1	0	0.989583	0.0104167
	102	1	0	0.40625	0	0	0	0	0.96875	0.03125	0.875	0.125	0	0	1	0	0.84375	0	0.15625	1	0	1	0
	103	0.875	0	0.115385	0	0	0	0	0.979167	0.0208333	0.691489	0.297872	0	0.0106383	1	0	0.927083	0	0.0729167	1	0	0.98913	0.0108696
	104	0.7	0	0.1875	0.03125	0.2	0	0	1	0	0.6875	0.3125	0	0	1	0	0.9375	0	0.0625	1	0	0.96875	0.03125
	105	NA	0	0.28125	0	NA	NA	NA	0.625	0.375	0.71875	0.28125	0	0	1	0	1	0	0	1	0	1	0
	106	0.961538	0	0.0384615	0	0	0	0	0.541667	0.458333	0.35	0.6	0	0.05	0.961538	0.0384615	NA	NA	NA	1	0	1	0
	108	1	0	0.135417	0.0104167	0	0	0	0.708333	0.291667	0.8125	0.1875	0	0	0.957447	0.0425532	0.947917	0	0.0520833	1	0	0.98913	0.0108696
	110	0.625	0	0.261364	0	0	0	0.0625	0.895833	0.104167	0.604167	0.395833	0	0	0.958333	0.0416667	0.946809	0	0.0531915	0.989583	0.0104167	0.957447	0.0425532
	111	0.78125	0	0.15625	0.0625	0	0	0	0.71875	0.28125	0.65625	0.3125	0.03125	0	0.9375	0.0625	1	0	0	0.96875	0.03125	1	0
	112	0.833333	0	0.0625	0.0625	0	0	0.0333333	0.84375	0.125	0.46875	0.46875	0.0625	0	0.96875	0.03125	0.9375	0	0.0625	0.90625	0.09375	1	0
	113	0.785714	0	0.15625	0.03125	0	0	0.0357143	0.96875	0.03125	0.59375	0.40625	0	0	1	0	1	0	0	1	0	1	0
	114	0.8125	0	0.125	0.0625	0	0	0	0.96875	0.03125	0.40625	0.59375	0	0	1	0	1	0	0	1	0	1	0
	115	0.8125	0	0.09375	0	0.09375	0	0	0.96875	0	0.125	0.875	0	0	1	0	1	0	0	0.96875	0.03125	1	0
	116	0.966667	0	0	0	0.0333333	0	0	0.84375	0.15625	0.5	0.5	0	0	1	0	0.966667	0	0.0333333	1	0	1	0
	119	0.875	0	0.125	0	0	0	0	0.78125	0.21875	0.40625	0.59375	0	0	0.96875	0.03125	0.96875	0	0.03125	1	0	1	0
	120	0.909091	0	0.0454545	0.0454545	0	0	0	0.681818	0.318182	0.181818	0.818182	0	0	1	0	NA	NA	NA	1	0	1	0
	121	0.9375	0	0	0	0	0.0625	0	1	0	0.9375	0.0625	0	0	1	0	0.9375	0	0.0625	0.96875	0.03125	0.96875	0.03125
	122	0.84375	0	0.09375	0.0625	0	0	0	0.71875	0.28125	0.866667	0.133333	0	0	1	0	0.966667	0	0.0333333	1	0	0.9375	0.0625
	123	0.934783	0	0.0625	0	0	0	0	0.989583	0.0104167	0.893617	0.106383	0	0	1	0	0.989362	0	0.0106383	0.875	0.125	1	0
	124	NA	0	0	0	NA	NA	NA	0.988889	0.0111111	0.913043	0.076087	0	0.0108696	0.96875	0.03125	0.989362	0	0.0106383	1	0	1	0
	127	1	0	0	0	0	0	0	1	0	0.76087	0.23913	0	0	1	0	0.989583	0	0.0104167	0.87234	0.12766	1	0
	128	0.96875	0	0	0.03125	0	0	0	1	0	0.71875	0.28125	0	0	1	0	1	0	0	1	0	0.96875	0.03125
	129	0.989583	0	0	0	0.0104167	0	0	1	0	0.989583	0.0104167	0	0	1	0	1	0	0	1	0	1	0
	130	1	0	0	0	0	0	0	1	0	1	0	0	0	1	0	1	0	0	1	0	1	0
	131	1	0	0	0	0	0	0	1	0	0.933333	0.0666667	0	0	0.9	0.1	1	0	0	1	0	1	0
	132	0.96875	0	0	0.03125	0	0	0	1	0	0.71875	0.28125	0	0	0.90625	0.09375	1	0	0	1	0	0.96875	0.03125
	191	0.944444	0	0.03125	0	0	0.0222222	0	1	0	1	0	0	0	1	0	1	0	0	1	0	1	0
	192	0.9375	0	0	0	0	0.148148	0.0185185	1	0	0.229167	0.770833	0	0	1	0	0.989583	0	0.0104167	1	0	1	0
	193	0.546512	0	0.414894	0	0	0.0568182	0	1	0	0.979167	0.0208333	0	0	1	0	1	0	0	1	0	1	0

## Sheet: Figure 2 C-E
Figure 2 C-E:	TSR genotype and herbicide phenotype data to support the population means in Figure 2 C-E
Phenotype and Genotype Data:	Population	Atl.mid	Atl.high	Atl.highest	Fen.mid	Fen.high	Fen.highest	Cyc.mid	Cyc.high	Cyc.highest	Cyc.mean.surv	Atl.mean.surv	Fop.mean.surv	ALS.TSR	FOP.TSR	DIM.TSR
	1	0.888889	0.722222	0.655556	0.888889	0.777778	0.777778	0.522222	0.388889	0.5	47.037	75.5556	81.4815	5.88235	71.4286	53.3333
	2	0.888889	0.833333	0.944444	0.888889	0.833333	0.944444	0.611111	0.611111	0.655556	62.5926	88.8889	88.8889	73.3333	66.6667	56.25
	3	0.833333	0.611111	0.666667	0.944444	1	0.944444	0.388889	0.388889	0.555556	44.4444	70.3704	96.2963	73.3333	75	56.25
	4	0.111111	0.0555556	0	0.777778	0.888889	0.888889	0.277778	0.333333	0.611111	40.7407	5.55556	85.1852	13.3333	25	12.5
	5	0.888889	0.833333	0.766667	1	1	0.944444	0.833333	0.777778	0.577778	72.963	82.963	98.1482	68.75	73.3333	62.5
	6	0.888889	0.888889	0.777778	1	1	1	0.722222	0.722222	0.5	64.8148	85.1852	100	75	100	100
	7	1	0.944444	1	1	1	1	0.888889	0.888889	0.833333	87.037	98.1481	100	62.5	93.75	93.75
	8	0.888889	0.944444	0.888889	1	0.944444	0.944444	0.611111	0.888889	0.722222	74.0741	90.7407	96.2963	83.3333	82.9268	81.8182
	9	0.666667	0.555556	0.333333	0.888889	1	0.666667	0.611111	0.277778	0.722222	53.7037	51.8519	85.1852	6.66667	60	56.25
	10	0.777778	0.666667	0.444444	0.833333	0.888889	0.944444	0.388889	0.277778	0.333333	33.3333	62.963	88.8889	25	37.5	37.5
	11	0.611111	1	0.777778	0.944444	1	1	0.833333	0.722222	0.944444	83.3333	79.6296	98.1482	NA	NA	NA
	12	0.944444	0.944444	0.833333	0.944444	1	0.944444	0.888889	0.888889	0.944444	90.7407	90.7407	96.2963	NA	NA	NA
	13	0.166667	1	0.333333	1	1	1	0.333333	0.166667	0	16.6667	50	100	86.6667	37.5	25
	14	0.944444	1	0.888889	1	1	0.888889	0.533333	0.555556	0.444444	51.1111	94.4444	96.2963	62.5	73.3333	62.5
	15	0.833333	0.833333	1	1	1	1	0.333333	0.857143	0.666667	61.9048	88.8889	100	69.2308	80	81.25
	16	1	0.916667	0.833333	1	1	0.916667	0.666667	0.916667	0.75	77.7778	91.6667	97.2222	64.2857	80	80
	17	0.833333	0.833333	0.416667	1	1	0.944444	0.777778	0.944444	0.722222	81.4815	69.4444	98.1482	NA	NA	NA
	18	0	0	0	0.555556	0.777778	0.777778	0.444444	0.611111	0.333333	46.2963	0	70.3704	0	61.7647	53.4884
	19	0.833333	0.5	1	1	1	0.8	0.166667	0.4	0.4	32.2222	77.7778	93.3333	53.4884	8.69565	8.69565
	21	1	1	1	1	0.722222	1	0.944444	1	1	98.1481	100	90.7407	91.6667	97.7273	97.7778
	22	1	1	1	1	1	0.944444	0.888889	0.944444	0.944444	92.5926	100	98.1482	87.5	87.5	87.5
	23	1	1	0.888889	1	1	0.555556	0.222222	0.361111	0.111111	23.1481	96.2963	85.1852	92.6829	22.7273	18.75
	24	1	0.833333	1	1	0.75	0.833333	0.0833333	0.266667	0.183333	17.7778	94.4444	86.1111	76.9231	33.3333	20
	25	0.888889	0.777778	0.555556	0.888889	0.944444	0.833333	0.877778	0.455556	0.722222	68.5185	74.0741	88.8889	69.2308	93.3333	86.6667
	27	0.777778	1	0.916667	0.833333	0.722222	0.944444	0.444444	0.466667	0.444444	45.1852	89.8148	83.3333	6.25	100	93.75
	28	0.833333	0.5	0.833333	1	1	0.833333	0.0833333	0.25	0	11.1111	72.2222	94.4444	18.75	62.5	62.5
	29	0.166667	0.25	0.166667	0.555556	1	0.944444	0.111111	0.266667	0.222222	20	19.4444	83.3333	4.7619	48.6486	36.3636
	30	1	0.944444	0.833333	1	0.666667	0.666667	0.444444	0.577778	0.644444	55.5556	92.5926	77.7778	53.3333	53.3333	53.3333
	31	1	0.888889	0.666667	0.944444	0.888889	0.944444	0.722222	0.888889	0.666667	75.9259	85.1852	92.5926	60	93.3333	86.6667
	32	0.777778	0.888889	1	1	0.666667	1	0.944444	0.722222	0.5	72.2222	88.8889	88.8889	35.7143	93.3333	86.6667
	33	0.333333	0.611111	0.5	1	0.888889	0.888889	0.833333	0.888889	0.833333	85.1852	48.1481	92.5926	NA	NA	NA
	34	0.611111	0.333333	0.444444	1	1	0.944444	1	0.744444	0.833333	85.9259	46.2963	98.1482	24	88.8889	86.6667
	35	0.111111	0.0555556	0.166667	0.833333	1	0.888889	0.388889	0.5	0.472222	45.3704	11.1111	90.7407	NA	NA	NA
	36	0.888889	0.722222	0.722222	0.944444	1	0.944444	0.833333	0.7	0.388889	64.0741	77.7778	96.2963	NA	NA	NA
	37	1	0.833333	0.633333	1	1	1	0.583333	0.833333	0.916667	77.7778	82.2222	100	NA	NA	NA
	38	1	0.833333	0.666667	1	1	1	0.5	0.666667	1	72.2222	83.3333	100	NA	NA	NA
	39.1	0.888889	1	1	1	1	0.944444	0.888889	0.833333	0.888889	87.037	96.2963	98.1482	NA	NA	NA
	40.1	0.888889	1	0.888889	1	1	1	0.722222	0.877778	0.888889	82.963	92.5926	100	NA	NA	NA
	41	1	0.866667	1	0.888889	0.944444	0.944444	0.555556	0.444444	0.555556	51.8519	95.5556	92.5926	25	87.5	68.75
	42	1	0.666667	0.666667	1	1	1	0.666667	0.833333	0.833333	77.7778	77.7778	100	75	81.25	43.75
	43	1	1	0.666667	1	1	0.833333	0.666667	0.588889	0.666667	64.0741	88.8889	94.4444	NA	NA	NA
	44	1	1	0.888889	1	0.944444	1	0.777778	0.611111	0.611111	66.6667	96.2963	98.1482	NA	NA	NA
	45	1	1	0.611111	0.444444	0.5	0.722222	0.277778	0.133333	0.277778	22.963	87.037	55.5556	7.40741	23.4043	23.4043
	46	1	0.944444	0.944444	1	0.888889	0.833333	0.5	0.333333	0.5	44.4444	96.2963	90.7407	60	60	56.25
	47	0.888889	0.666667	0.833333	1	1	0.944444	0.555556	0.509524	0.444444	50.3175	79.6296	98.1482	NA	NA	NA
	48	0.888889	1	0.888889	1	1	0.944444	0.611111	0.566667	0.277778	48.5185	92.5926	98.1482	31.25	40	37.5
	49	0.888889	0.833333	0.833333	1	0.888889	0.888889	0.5	0.833333	0.388889	57.4074	85.1852	92.5926	68.75	68.75	68.75
	50	0.722222	0.333333	0.444444	0.944444	1	1	0.944444	0.944444	0.877778	92.2222	50	98.1482	40	86.6667	86.6667
	51	0.944444	1	0.916667	1	1	1	0.944444	1	0.833333	92.5926	95.3704	100	80	100	100
	52	1	1	0.888889	1	1	1	1	1	0.944444	98.1481	96.2963	100	50	100	100
	53	1	1	1	1	1	1	0.933333	0.888889	0.644444	82.2222	100	100	NA	NA	NA
	54	1	1	0.944444	0.944444	1	0.944444	0.944444	0.777778	0.588889	77.037	98.1481	96.2963	NA	NA	NA
	55	1	0.888889	0.777778	0.944444	1	1	0.888889	0.888889	0.777778	85.1852	88.8889	98.1482	NA	NA	NA
	56	1	1	0.833333	0.944444	1	1	0.944444	0.944444	0.888889	92.5926	94.4444	98.1482	80	86.6667	86.6667
	57	0.833333	1	0.944444	1	1	1	0.611111	0.666667	0.777778	68.5185	92.5926	100	NA	NA	NA
	58	1	1	0.833333	1	0.888889	1	0.822222	0.8	0.833333	81.8519	94.4444	96.2963	68.75	93.75	87.5
	59	0.777778	0.833333	0.333333	1	0.944444	0.888889	0.388889	0.444444	0.388889	40.7407	64.8148	94.4444	33.3333	64.4444	54.1667
	60	0.888889	0.833333	0.888889	1	0.944444	0.944444	0.611111	0.555556	0.5	55.5556	87.037	96.2963	81.25	73.3333	68.75
	61	0.944444	0.888889	0.888889	1	0.944444	1	0.588889	0.6	0.444444	54.4444	90.7407	98.1482	68.75	56.25	50
	62	0.944444	0.833333	0.777778	0.888889	0.944444	1	0.388889	0.722222	0.444444	51.8519	85.1852	94.4444	68.75	87.5	87.5
	63	0.722222	0.722222	0.655556	0.888889	0.888889	0.944444	0.944444	0.611111	0.722222	75.9259	70	90.7407	52.381	73.1707	68.2927
	64	0	0	0	0.944444	1	1	0.944444	0.944444	0.833333	90.7407	0	98.1482	NA	NA	NA
	65	0.944444	0.888889	0.666667	0.722222	0.861111	0.944444	0.694444	1	0.877778	85.7407	83.3333	84.2593	NA	NA	NA
	66	0.944444	1	0.888889	1	1	0.833333	0.944444	0.944444	0.711111	86.6667	94.4444	94.4444	45.8333	90.9091	86.3636
	67	1	1	0.75	0.944444	1	0.944444	0.833333	0.777778	0.944444	85.1852	91.6667	96.2963	50	68.75	68.75
	68	0.944444	0.944444	1	1	1	1	0.888889	1	0.888889	92.5926	96.2963	100	NA	NA	NA
	71	1	1	0.944444	1	0.944444	0.944444	0.888889	0.944444	0.555556	79.6296	98.1481	96.2963	NA	NA	NA
	72	0.944444	1	0.866667	1	0.722222	1	0.888889	0.944444	0.777778	87.037	93.7037	90.7407	NA	NA	NA
	73	1	1	0.666667	0.833333	0.75	1	0.833333	1	1	94.4444	88.8889	86.1111	NA	NA	NA
	74	0.944444	0.888889	0.944444	0.888889	0.944444	1	0.777778	0.866667	0.877778	84.0741	92.5926	94.4444	NA	NA	NA
	75	0.833333	0.777778	0.444444	1	0.944444	1	0.777778	0.944444	0.5	74.0741	68.5185	98.1482	33.3333	73.3333	73.3333
	76	0.944444	0.877778	0.944444	1	1	0.944444	1	0.888889	0.777778	88.8889	92.2222	98.1482	37.5	93.75	93.75
	77	1	0.888889	1	1	1	0.722222	1	1	0.833333	94.4444	96.2963	90.7407	87.5	87.5	87.5
	78	1	0.944444	0.777778	0.944444	1	0.722222	0.833333	0.944444	1	92.5926	90.7407	88.8889	56.25	93.75	93.75
	79	0.0555556	0	0	0.666667	0.611111	0.711111	0	0.111111	0	3.7037	1.85185	66.2963	4.16667	10.6383	8.33333
	80	0.166667	0.166667	0	1	0.833333	0.666667	0	0.0833333	0.0833333	5.55556	11.1111	83.3333	0	6.25	6.25
	81	0	0	0.111111	0.111111	0.111111	0.166667	0	0	0.0555556	1.85185	3.7037	12.963	8.69565	2.22222	2.17391
	82	0.111111	0.111111	0.0833333	0	0.444444	0.333333	0	0.0555556	0.0555556	3.7037	10.1852	25.9259	NA	NA	NA
	83	0.111111	0.0555556	0	1	0.888889	0.888889	0.722222	0.611111	0.588889	64.0741	5.55556	92.5926	NA	NA	NA
	84	0.722222	0.444444	0.111111	0.666667	0.555556	0.444444	0.0555556	0.111111	0.0555556	7.40741	42.5926	55.5556	NA	NA	NA
	85	0.166667	0.0555556	0.111111	1	0.888889	0.833333	0.277778	0.122222	0.166667	18.8889	11.1111	90.7407	4.16667	29.5455	26.6667
	86	0.944444	0.888889	0.888889	0.944444	0.944444	0.666667	0.0555556	0.111111	0.111111	9.25926	90.7407	85.1852	NA	NA	NA
	87	0.888889	0.555556	0.722222	0.944444	0.888889	0.722222	0.3	0.122222	0.222222	21.4815	72.2222	85.1852	NA	NA	NA
	88	1	1	0.777778	1	0.866667	1	0.5	0.766667	0.7	65.5556	92.5926	95.5556	NA	NA	NA
	89	0.555556	0.611111	0.333333	1	0.944444	1	0.666667	0.833333	0.833333	77.7778	50	98.1482	NA	NA	NA
	90	0.611111	0.555556	0.388889	1	0.666667	1	0.611111	0.444444	0.666667	57.4074	51.8519	88.8889	25	62.5	56.25
	91	0.916667	0.25	0.25	1	0.916667	1	0.154762	0	0	5.15873	47.2222	97.2222	6.38298	29.7872	27.6596
	92	0.777778	0.777778	0.777778	0.888889	1	0.833333	0.587302	0.833333	0.388889	60.3175	77.7778	90.7407	56.25	75	68.75
	93	0.944444	0.888889	0.777778	0.944444	1	0.944444	0.833333	1	0.888889	90.7407	87.037	96.2963	62.5	81.25	81.25
	94	1	0.944444	0.888889	1	1	1	0.944444	1	1	98.1481	94.4444	100	NA	NA	NA
	95	0.944444	0.888889	0.666667	1	1	1	1	1	0.944444	98.1481	83.3333	100	NA	NA	NA
	96	1	0.888889	0.944444	1	1	1	0.888889	0.793651	0.666667	78.3069	94.4444	100	NA	NA	NA
	97	0.833333	0.944444	0.722222	0.944444	0.833333	0.888889	0.666667	0.722222	0.666667	68.5185	83.3333	88.8889	NA	NA	NA
	98	1	1	0.944444	0.944444	0.888889	1	0.555556	0.666667	0.555556	59.2593	98.1481	94.4444	NA	NA	NA
	99	1	0.888889	0.777778	0.944444	1	1	1	0.888889	0.944444	94.4444	88.8889	98.1482	NA	NA	NA
	101	0.833333	0.611111	0.233333	0.833333	1	0.888889	0.888889	0.877778	0.666667	81.1111	55.9259	90.7407	34.1463	91.1111	91.3043
	102	0.888889	0.944444	0.666667	1	0.944444	0.722222	0.388889	0.544444	0.333333	42.2222	83.3333	88.8889	NA	NA	NA
	103	0.666667	0.555556	0.555556	0.833333	0.777778	0.722222	0.333333	0.288889	0.333333	31.8519	59.2593	77.7778	NA	NA	NA
	104	0.888889	0.888889	0.7	0.833333	0.944444	1	0.388889	0.388889	0.666667	48.1481	82.5926	92.5926	NA	NA	NA
	105	1	0.888889	0.888889	0.944444	1	0.944444	0.5	0.222222	0.333333	35.1852	92.5926	96.2963	NA	NA	NA
	106	1	1	1	0.666667	0.933333	0.888889	0.611111	0.822222	0.333333	58.8889	100	82.963	NA	NA	NA
	108	0.944444	1	0.944444	0.944444	0.611111	1	0.444444	0.388889	0.388889	40.7407	96.2963	85.1852	NA	NA	NA
	109	1	1	0.833333	0.888889	1	0.888889	0.166667	0.588889	0.388889	38.1481	94.4444	92.5926	NA	NA	NA
	110	0.777778	1	0.933333	0.722222	0.944444	0.722222	0.5	0.233333	0.222222	31.8519	90.3704	79.6296	75	82.6087	68.0851
	111	1	0.944444	0.944444	1	1	1	0.666667	0.722222	0.777778	72.2222	96.2963	100	68.75	62.5	56.25
	112	1	0.888889	0.833333	1	0.944444	0.944444	0.888889	0.888889	0.833333	87.037	90.7407	96.2963	46.6667	87.5	87.5
	113	0.944444	1	0.944444	1	0.722222	1	0.833333	0.888889	0.888889	87.037	96.2963	90.7407	35.7143	62.5	62.5
	114	1	0.944444	0.833333	0.888889	1	0.833333	0.666667	0.555556	0.722222	64.8148	92.5926	90.7407	37.5	81.25	81.25
	115	0.888889	0.833333	0.944444	1	1	1	1	0.888889	0.888889	92.5926	88.8889	100	31.25	100	100
	116	0.6	0.777778	0.611111	1	0.833333	0.611111	0.722222	0.833333	0.777778	77.7778	66.2963	81.4815	26.6667	80	75
	117	0.722222	0.933333	0.777778	0.722222	0.888889	0.777778	0.644444	0.555556	0.655556	61.8519	81.1111	79.6296	NA	NA	NA
	118	0.888889	0.888889	0.611111	0.944444	0.833333	0.611111	0.222222	0.222222	0.333333	25.9259	79.6296	79.6296	NA	NA	NA
	119	1	1	0.777778	0.944444	1	1	0.888889	0.822222	0.766667	82.5926	92.5926	98.1482	56.25	81.25	81.25
	120	0.944444	1	0.944444	1	1	0.888889	0.833333	1	0.888889	90.7407	96.2963	96.2963	NA	NA	NA
	121	0.888889	0.944444	0.777778	0.777778	0.888889	0.888889	0.111111	0.111111	0	7.40741	87.037	85.1852	12.5	37.5	25
	122	0.944444	1	0.833333	0.944444	0.888889	0.944444	0.333333	0.166667	0.222222	24.0741	92.5926	92.5926	56.25	28.5714	26.6667
	123	0.833333	0.666667	0.333333	0.666667	1	0.583333	0.583333	0.9	0.35	61.1111	61.1111	75	15.2174	45.6522	43.4783
	124	0	0	0	0.666667	0.5	0.722222	0.388889	0.111111	0.111111	20.3704	0	62.963	NA	NA	NA
	125	0.111111	0.166667	0.0555556	0.888889	0.888889	1	0	0.222222	0.111111	11.1111	11.1111	92.5926	NA	NA	NA
	126	0.277778	0.166667	0.166667	0.944444	0.833333	0.933333	0.0555556	0.222222	0.25	17.5926	20.3704	90.3704	NA	NA	NA
	127	0.0555556	0	0.0555556	0.833333	0.888889	0.833333	0.388889	0.666667	0.222222	42.5926	3.7037	85.1852	0	60	57.7778
	128	0	0	0	0.888889	0.833333	0.888889	0.722222	0.373016	0.411111	50.2116	0	87.037	6.25	50	50
	129	0	0	0.0555556	1	0.777778	0.611111	0.0555556	0.133333	0	6.2963	1.85185	79.6296	2.08333	2.27273	2.27273
	130	0.0555556	0.0555556	0	0.833333	1	0.944444	0	0.0555556	0.0555556	3.7037	3.7037	92.5926	NA	NA	NA
	131	0	0	0.0833333	0.666667	0.777778	0.666667	0.222222	0.0555556	0.0666667	11.4815	2.77778	70.3704	NA	NA	NA
	132	0.111111	0.111111	0.0833333	0.822222	0.722222	0.388889	0.0555556	0.0555556	0	3.7037	10.1852	64.4444	6.25	62.5	56.25
	191	0	0	0	0	0	0	0	0.0476191	0	1.5873	0	0	11.1111	0	0
	192	0	0	0	0.944444	0.944444	0.944444	0.944444	0.888889	1	94.4444	0	94.4444	8.69565	93.1818	93.3333
	193	1	0.888889	1	0.722222	0.944444	0.5	0	0	0	0	96.2963	72.2222	67.4419	4.25532	4.16667

## Sheet: Fig S1.
Fig S1.	Percentage survival data summarised on the maps in Figure S1.
Survival data:	Herbicide	Pot.Code	Population	Rep	Dose.code	Dose	Relative.Dose	Total.plants.present	Total.plants.Alive	Total.plants.Dead	Percent.Mortality	Survival	percent.survival
	Atlantis	1 A 3	1	A	3	300	0.75	6	6	0	0	1	100
	Atlantis	1 C 3	1	B	3	300	0.75	6	6	0	0	1	100
	Atlantis	1 E 3	1	C	3	300	0.75	6	4	2	33.33	0.666667	66.6667
	Atlantis	2 A 3	2	A	3	300	0.75	6	5	1	16.67	0.833333	83.3333
	Atlantis	2 C 3	2	B	3	300	0.75	6	6	0	0	1	100
	Atlantis	2 E 3	2	C	3	300	0.75	6	5	1	16.67	0.833333	83.3333
	Atlantis	3 A 3	3	A	3	300	0.75	6	5	1	16.67	0.833333	83.3333
	Atlantis	3 C 3	3	B	3	300	0.75	6	5	1	16.67	0.833333	83.3333
	Atlantis	3 E 3	3	C	3	300	0.75	6	5	1	16.67	0.833333	83.3333
	Atlantis	4 A 3	4	A	3	300	0.75	6	1	5	83.33	0.166667	16.6667
	Atlantis	4 C 3	4	B	3	300	0.75	6	1	5	83.33	0.166667	16.6667
	Atlantis	4 E 3	4	C	3	300	0.75	6	0	6	100	0	0
	Atlantis	5 A 3	5	A	3	300	0.75	6	5	1	16.67	0.833333	83.3333
	Atlantis	5 C 3	5	B	3	300	0.75	6	5	1	16.67	0.833333	83.3333
	Atlantis	5 E 3	5	C	3	300	0.75	6	6	0	0	1	100
	Atlantis	6 A 3	6	A	3	300	0.75	6	5	1	16.67	0.833333	83.3333
	Atlantis	6 C 3	6	B	3	300	0.75	6	5	1	16.67	0.833333	83.3333
	Atlantis	6 E 3	6	C	3	300	0.75	6	6	0	0	1	100
	Atlantis	7 A 3	7	A	3	300	0.75	6	6	0	0	1	100
	Atlantis	7 C 3	7	B	3	300	0.75	6	6	0	0	1	100
	Atlantis	7 E 3	7	C	3	300	0.75	6	6	0	0	1	100
	Atlantis	8 A 3	8	A	3	300	0.75	6	5	1	16.67	0.833333	83.3333
	Atlantis	8 C 3	8	B	3	300	0.75	6	6	0	0	1	100
	Atlantis	8 E 3	8	C	3	300	0.75	6	5	1	16.67	0.833333	83.3333
	Atlantis	9 A 3	9	A	3	300	0.75	6	4	2	33.33	0.666667	66.6667
	Atlantis	9 C 3	9	B	3	300	0.75	6	6	0	0	1	100
	Atlantis	9 E 3	9	C	3	300	0.75	6	2	4	66.67	0.333333	33.3333
	Atlantis	10 A 3	10	A	3	300	0.75	6	6	0	0	1	100
	Atlantis	10 C 3	10	B	3	300	0.75	6	4	2	33.33	0.666667	66.6667
	Atlantis	10 E 3	10	C	3	300	0.75	6	4	2	33.33	0.666667	66.6667
	Atlantis	11 A 3	11	A	3	300	0.75	6	3	3	50	0.5	50
	Atlantis	11 C 3	11	B	3	300	0.75	6	4	2	33.33	0.666667	66.6667
	Atlantis	11 E 3	11	C	3	300	0.75	6	4	2	33.33	0.666667	66.6667
	Atlantis	12 A 3	12	A	3	300	0.75	6	6	0	0	1	100
	Atlantis	12 C 3	12	B	3	300	0.75	6	6	0	0	1	100
	Atlantis	12 E 3	12	C	3	300	0.75	6	5	1	16.67	0.833333	83.3333
	Atlantis	13 A 3	13	A	3	300	0.75	6	1	5	83.33	0.166667	16.6667
	Atlantis	13 C 3	13	B	3	300	0.75	6	6	0	0	1	100
	Atlantis	13 E 3	13	C	3	300	0.75	6	5	1	16.67	0.833333	83.3333
	Atlantis	14 A 3	14	A	3	300	0.75	6	5	1	16.67	0.833333	83.3333
	Atlantis	14 C 3	14	B	3	300	0.75	6	6	0	0	1	100
	Atlantis	14 E 3	14	C	3	300	0.75	6	6	0	0	1	100
	Atlantis	15 A 3	15	A	3	300	0.75	6	5	1	16.67	0.833333	83.3333
	Atlantis	15 C 3	15	B	3	300	0.75	6	6	0	0	1	100
	Atlantis	15 E 3	15	C	3	300	0.75	6	6	0	0	1	100
	Atlantis	16 A 3	16	A	3	300	0.75	6	6	0	0	1	100
	Atlantis	16 C 3	16	B	3	300	0.75	6	6	0	0	1	100
	Atlantis	16 E 3	16	C	3	300	0.75	6	6	0	0	1	100
	Atlantis	17 A 3	17	A	3	300	0.75	6	5	1	16.67	0.833333	83.3333
	Atlantis	17 C 3	17	B	3	300	0.75	6	6	0	0	1	100
	Atlantis	17 E 3	17	C	3	300	0.75	6	4	2	33.33	0.666667	66.6667
	Atlantis	18 A 3	18	A	3	300	0.75	6	0	6	100	0	0
	Atlantis	18 C 3	18	B	3	300	0.75	6	0	6	100	0	0
	Atlantis	18 E 3	18	C	3	300	0.75	6	0	6	100	0	0
	Atlantis	19 A 3	19	A	3	300	0.75	6	5	1	16.67	0.833333	83.3333
	Atlantis	19 C 3	19	B	3	300	0.75	6	5	1	16.67	0.833333	83.3333
	Atlantis	19 E 3	19	C	3	300	0.75	6	6	0	0	1	100
	Atlantis	20 A 3	20	A	3	300	0.75	6	6	0	0	1	100
	Atlantis	20 C 3	20	B	3	300	0.75	6	6	0	0	1	100
	Atlantis	20 E 3	20	C	3	300	0.75	6	6	0	0	1	100
	Atlantis	21 A 3	21	A	3	300	0.75	6	6	0	0	1	100
	Atlantis	21 C 3	21	B	3	300	0.75	6	6	0	0	1	100
	Atlantis	21 E 3	21	C	3	300	0.75	6	6	0	0	1	100
	Atlantis	22 A 3	22	A	3	300	0.75	6	6	0	0	1	100
	Atlantis	22 C 3	22	B	3	300	0.75	6	6	0	0	1	100
	Atlantis	22 E 3	22	C	3	300	0.75	6	6	0	0	1	100
	Atlantis	23 A 3	23	A	3	300	0.75	6	6	0	0	1	100
	Atlantis	23 C 3	23	B	3	300	0.75	6	6	0	0	1	100
	Atlantis	23 E 3	23	C	3	300	0.75	6	6	0	0	1	100
	Atlantis	24 A 3	24	A	3	300	0.75	6	6	0	0	1	100
	Atlantis	24 C 3	24	B	3	300	0.75	6	6	0	0	1	100
	Atlantis	24 E 3	24	C	3	300	0.75	6	6	0	0	1	100
	Atlantis	25 A 3	25	A	3	300	0.75	6	5	1	16.67	0.833333	83.3333
	Atlantis	25 C 3	25	B	3	300	0.75	6	6	0	0	1	100
	Atlantis	25 E 3	25	C	3	300	0.75	6	5	1	16.67	0.833333	83.3333
	Atlantis	27 A 3	27	A	3	300	0.75	6	6	0	0	1	100
	Atlantis	27 C 3	27	B	3	300	0.75	6	4	2	33.33	0.666667	66.6667
	Atlantis	27 E 3	27	C	3	300	0.75	6	4	2	33.33	0.666667	66.6667
	Atlantis	28 A 3	28	A	3	300	0.75	6	4	2	33.33	0.666667	66.6667
	Atlantis	28 C 3	28	B	3	300	0.75	6	6	0	0	1	100
	Atlantis	28 F 3	28	C	3	300	0.75	6	4	2	33.33	0.666667	66.6667
	Atlantis	29 A 3	29	A	3	300	0.75	6	1	5	83.33	0.166667	16.6667
	Atlantis	29 C 3	29	B	3	300	0.75	6	1	5	83.33	0.166667	16.6667
	Atlantis	29 E 3	29	C	3	300	0.75	6	1	5	83.33	0.166667	16.6667
	Atlantis	30 A 3	30	A	3	300	0.75	6	6	0	0	1	100
	Atlantis	30 C 3	30	B	3	300	0.75	6	6	0	0	1	100
	Atlantis	30 E 3	30	C	3	300	0.75	6	6	0	0	1	100
	Atlantis	31 A 3	31	A	3	300	0.75	6	6	0	0	1	100
	Atlantis	31 C 3	31	B	3	300	0.75	6	6	0	0	1	100
	Atlantis	31 E 3	31	C	3	300	0.75	6	6	0	0	1	100
	Atlantis	32 A 3	32	A	3	300	0.75	6	5	1	16.67	0.833333	83.3333
	Atlantis	32 C 3	32	B	3	300	0.75	6	4	2	33.33	0.666667	66.6667
	Atlantis	32 E 3	32	C	3	300	0.75	6	5	1	16.67	0.833333	83.3333
	Atlantis	33 A 3	33	A	3	300	0.75	6	0	6	100	0	0
	Atlantis	33 C 3	33	B	3	300	0.75	6	3	3	50	0.5	50
	Atlantis	33 E 3	33	C	3	300	0.75	6	3	3	50	0.5	50
	Atlantis	34 A 3	34	A	3	300	0.75	6	5	1	16.67	0.833333	83.3333
	Atlantis	34 C 3	34	B	3	300	0.75	6	5	1	16.67	0.833333	83.3333
	Atlantis	34 E 3	34	C	3	300	0.75	6	1	5	83.33	0.166667	16.6667
	Atlantis	35 A 3	35	A	3	300	0.75	6	0	6	100	0	0
	Atlantis	35 C 3	35	B	3	300	0.75	6	1	5	83.33	0.166667	16.6667
	Atlantis	35 E 3	35	C	3	300	0.75	6	1	5	83.33	0.166667	16.6667
	Atlantis	36 A 3	36	A	3	300	0.75	6	6	0	0	1	100
	Atlantis	36 C 3	36	B	3	300	0.75	6	5	1	16.67	0.833333	83.3333
	Atlantis	36 E 3	36	C	3	300	0.75	6	5	1	16.67	0.833333	83.3333
	Atlantis	37 A 3	37	A	3	300	0.75	6	6	0	0	1	100
	Atlantis	37 C 3	37	B	3	300	0.75	6	6	0	0	1	100
	Atlantis	37 E 3	37	C	3	300	0.75	6	6	0	0	1	100
	Atlantis	38 A 3	38	A	3	300	0.75	6	6	0	0	1	100
	Atlantis	38 C 3	38	B	3	300	0.75	6	5	1	16.67	0.833333	83.3333
	Atlantis	38 E 3	38	C	3	300	0.75	6	5	1	16.67	0.833333	83.3333
	Atlantis	39.1 A 3	39.1	A	3	300	0.75	6	6	0	0	1	100
	Atlantis	39.1 B 3	39.1	B	3	300	0.75	6	4	2	33.33	0.666667	66.6667
	Atlantis	39.1 C 3	39.1	C	3	300	0.75	6	6	0	0	1	100
	Atlantis	40.1 A 3	40.1	A	3	300	0.75	6	6	0	0	1	100
	Atlantis	40.1 B 3	40.1	B	3	300	0.75	6	4	2	33.33	0.666667	66.6667
	Atlantis	40.1 C 3	40.1	C	3	300	0.75	6	6	0	0	1	100
	Atlantis	41 A 3	41	A	3	300	0.75	6	6	0	0	1	100
	Atlantis	41 C 3	41	B	3	300	0.75	6	6	0	0	1	100
	Atlantis	41 E 3	41	C	3	300	0.75	6	6	0	0	1	100
	Atlantis	42 A 3	42	A	3	300	0.75	5	5	0	0	1	100
	Atlantis	42 C 3	42	B	3	300	0.75	6	6	0	0	1	100
	Atlantis	42 E 3	42	C	3	300	0.75	6	6	0	0	1	100
	Atlantis	43 A 3	43	A	3	300	0.75	6	6	0	0	1	100
	Atlantis	43 C 3	43	B	3	300	0.75	6	6	0	0	1	100
	Atlantis	43 E 3	43	C	3	300	0.75	6	6	0	0	1	100
	Atlantis	44 A 3	44	A	3	300	0.75	6	6	0	0	1	100
	Atlantis	44 C 3	44	B	3	300	0.75	6	6	0	0	1	100
	Atlantis	44 E 3	44	C	3	300	0.75	6	6	0	0	1	100
	Atlantis	45 A 3	45	A	3	300	0.75	6	6	0	0	1	100
	Atlantis	45 C 3	45	B	3	300	0.75	6	6	0	0	1	100
	Atlantis	45 E 3	45	C	3	300	0.75	6	6	0	0	1	100
	Atlantis	46 A 3	46	A	3	300	0.75	6	6	0	0	1	100
	Atlantis	46 C 3	46	B	3	300	0.75	6	6	0	0	1	100
	Atlantis	46 F 3	46	C	3	300	0.75	6	6	0	0	1	100
	Atlantis	47 A 3	47	A	3	300	0.75	6	6	0	0	1	100
	Atlantis	47 C 3	47	B	3	300	0.75	6	4	2	33.33	0.666667	66.6667
	Atlantis	47 E 3	47	C	3	300	0.75	6	6	0	0	1	100
	Atlantis	48 A 3	48	A	3	300	0.75	6	6	0	0	1	100
	Atlantis	48 C 3	48	B	3	300	0.75	6	4	2	33.33	0.666667	66.6667
	Atlantis	48 E 3	48	C	3	300	0.75	6	6	0	0	1	100
	Atlantis	49 A 3	49	A	3	300	0.75	6	6	0	0	1	100
	Atlantis	49 C 3	49	B	3	300	0.75	6	6	0	0	1	100
	Atlantis	49 E 3	49	C	3	300	0.75	6	4	2	33.33	0.666667	66.6667
	Atlantis	50 A 3	50	A	3	300	0.75	6	4	2	33.33	0.666667	66.6667
	Atlantis	50 C 3	50	B	3	300	0.75	6	5	1	16.67	0.833333	83.3333
	Atlantis	50 E 3	50	C	3	300	0.75	6	4	2	33.33	0.666667	66.6667
	Atlantis	51 A 3	51	A	3	300	0.75	6	6	0	0	1	100
	Atlantis	51 C 3	51	B	3	300	0.75	6	5	1	16.67	0.833333	83.3333
	Atlantis	51 E 3	51	C	3	300	0.75	6	6	0	0	1	100
	Atlantis	52 A 3	52	A	3	300	0.75	6	6	0	0	1	100
	Atlantis	52 C 3	52	B	3	300	0.75	6	6	0	0	1	100
	Atlantis	52 E 3	52	C	3	300	0.75	6	6	0	0	1	100
	Atlantis	53 A 3	53	A	3	300	0.75	6	6	0	0	1	100
	Atlantis	53 C 3	53	B	3	300	0.75	6	6	0	0	1	100
	Atlantis	53 F 3	53	C	3	300	0.75	6	6	0	0	1	100
	Atlantis	54 A 3	54	A	3	300	0.75	6	6	0	0	1	100
	Atlantis	54 C 3	54	B	3	300	0.75	6	6	0	0	1	100
	Atlantis	54 E 3	54	C	3	300	0.75	6	6	0	0	1	100
	Atlantis	55 A 3	55	A	3	300	0.75	6	6	0	0	1	100
	Atlantis	55 C 3	55	B	3	300	0.75	6	6	0	0	1	100
	Atlantis	55 E 3	55	C	3	300	0.75	6	6	0	0	1	100
	Atlantis	56 A 3	56	A	3	300	0.75	6	6	0	0	1	100
	Atlantis	56 C 3	56	B	3	300	0.75	6	6	0	0	1	100
	Atlantis	56 E 3	56	C	3	300	0.75	6	6	0	0	1	100
	Atlantis	57 A 3	57	A	3	300	0.75	6	5	1	16.67	0.833333	83.3333
	Atlantis	57 C 3	57	B	3	300	0.75	6	6	0	0	1	100
	Atlantis	57 E 3	57	C	3	300	0.75	6	4	2	33.33	0.666667	66.6667
	Atlantis	58 A 3	58	A	3	300	0.75	6	6	0	0	1	100
	Atlantis	58 C 3	58	B	3	300	0.75	6	6	0	0	1	100
	Atlantis	58 E 3	58	C	3	300	0.75	6	6	0	0	1	100
	Atlantis	59 A 3	59	A	3	300	0.75	6	5	1	16.67	0.833333	83.3333
	Atlantis	59 C 3	59	B	3	300	0.75	6	4	2	33.33	0.666667	66.6667
	Atlantis	59 E 3	59	C	3	300	0.75	6	5	1	16.67	0.833333	83.3333
	Atlantis	60 A 3	60	A	3	300	0.75	6	5	1	16.67	0.833333	83.3333
	Atlantis	60 C 3	60	B	3	300	0.75	6	6	0	0	1	100
	Atlantis	60 E 3	60	C	3	300	0.75	6	5	1	16.67	0.833333	83.3333
	Atlantis	61 A 3	61	A	3	300	0.75	6	6	0	0	1	100
	Atlantis	61 C 3	61	B	3	300	0.75	6	5	1	16.67	0.833333	83.3333
	Atlantis	61 E 3	61	C	3	300	0.75	6	6	0	0	1	100
	Atlantis	62 A 3	62	A	3	300	0.75	6	6	0	0	1	100
	Atlantis	62 C 3	62	B	3	300	0.75	6	6	0	0	1	100
	Atlantis	62 E 3	62	C	3	300	0.75	6	5	1	16.67	0.833333	83.3333
	Atlantis	63 A 3	63	A	3	300	0.75	6	3	3	50	0.5	50
	Atlantis	63 C 3	63	B	3	300	0.75	6	4	2	33.33	0.666667	66.6667
	Atlantis	63 E 3	63	C	3	300	0.75	6	6	0	0	1	100
	Atlantis	64 A 3	64	A	3	300	0.75	6	0	6	100	0	0
	Atlantis	64 C 3	64	B	3	300	0.75	6	0	6	100	0	0
	Atlantis	64 E 3	64	C	3	300	0.75	6	0	6	100	0	0
	Atlantis	65 A 3	65	A	3	300	0.75	6	6	0	0	1	100
	Atlantis	65 C 3	65	B	3	300	0.75	6	6	0	0	1	100
	Atlantis	65 E 3	65	C	3	300	0.75	6	5	1	16.67	0.833333	83.3333
	Atlantis	66 A 3	66	A	3	300	0.75	6	6	0	0	1	100
	Atlantis	66 C 3	66	B	3	300	0.75	6	6	0	0	1	100
	Atlantis	66 E 3	66	C	3	300	0.75	6	5	1	16.67	0.833333	83.3333
	Atlantis	67 A 3	67	A	3	300	0.75	6	6	0	0	1	100
	Atlantis	67 C 3	67	B	3	300	0.75	6	6	0	0	1	100
	Atlantis	67 F 3	67	C	3	300	0.75	6	6	0	0	1	100
	Atlantis	68 A 3	68	A	3	300	0.75	6	5	1	16.67	0.833333	83.3333
	Atlantis	68 C 3	68	B	3	300	0.75	6	6	0	0	1	100
	Atlantis	68 E 3	68	C	3	300	0.75	6	6	0	0	1	100
	Atlantis	71 A 3	71	A	3	300	0.75	6	6	0	0	1	100
	Atlantis	71 C 3	71	B	3	300	0.75	6	6	0	0	1	100
	Atlantis	71 E 3	71	C	3	300	0.75	6	6	0	0	1	100
	Atlantis	72 A 3	72	A	3	300	0.75	6	5	1	16.67	0.833333	83.3333
	Atlantis	72 C 3	72	B	3	300	0.75	6	6	0	0	1	100
	Atlantis	72 F 3	72	C	3	300	0.75	6	6	0	0	1	100
	Atlantis	73 A 3	73	A	3	300	0.75	6	6	0	0	1	100
	Atlantis	73 C 3	73	B	3	300	0.75	6	6	0	0	1	100
	Atlantis	73 E 3	73	C	3	300	0.75	6	5	1	16.67	0.833333	83.3333
	Atlantis	74 A 3	74	A	3	300	0.75	6	5	1	16.67	0.833333	83.3333
	Atlantis	74 C 3	74	B	3	300	0.75	6	6	0	0	1	100
	Atlantis	74 E 3	74	C	3	300	0.75	6	6	0	0	1	100
	Atlantis	75 A 3	75	A	3	300	0.75	6	5	1	16.67	0.833333	83.3333
	Atlantis	75 C 3	75	B	3	300	0.75	6	4	2	33.33	0.666667	66.6667
	Atlantis	75 F 3	75	C	3	300	0.75	6	6	0	0	1	100
	Atlantis	76 A 3	76	A	3	300	0.75	6	6	0	0	1	100
	Atlantis	76 C 3	76	B	3	300	0.75	6	5	1	16.67	0.833333	83.3333
	Atlantis	76 E 3	76	C	3	300	0.75	6	6	0	0	1	100
	Atlantis	77 A 3	77	A	3	300	0.75	6	6	0	0	1	100
	Atlantis	77 C 3	77	B	3	300	0.75	6	6	0	0	1	100
	Atlantis	77 E 3	77	C	3	300	0.75	6	6	0	0	1	100
	Atlantis	78 A 3	78	A	3	300	0.75	6	6	0	0	1	100
	Atlantis	78 C 3	78	B	3	300	0.75	6	6	0	0	1	100
	Atlantis	78 E 3	78	C	3	300	0.75	6	6	0	0	1	100
	Atlantis	79 A 3	79	A	3	300	0.75	6	0	6	100	0	0
	Atlantis	79 C 3	79	B	3	300	0.75	6	0	6	100	0	0
	Atlantis	79 E 3	79	C	3	300	0.75	6	1	5	83.33	0.166667	16.6667
	Atlantis	80 A 3	80	A	3	300	0.75	6	0	6	100	0	0
	Atlantis	80 C 3	80	B	3	300	0.75	6	2	4	66.67	0.333333	33.3333
	Atlantis	80 E 3	80	C	3	300	0.75	6	2	4	66.67	0.333333	33.3333
	Atlantis	81 A 3	81	A	3	300	0.75	6	0	6	100	0	0
	Atlantis	81 C 3	81	B	3	300	0.75	6	0	6	100	0	0
	Atlantis	81 E 3	81	C	3	300	0.75	6	0	6	100	0	0
	Atlantis	82 A 3	82	A	3	300	0.75	6	1	5	83.33	0.166667	16.6667
	Atlantis	82 C 3	82	B	3	300	0.75	6	1	5	83.33	0.166667	16.6667
	Atlantis	82 E 3	82	C	3	300	0.75	6	0	6	100	0	0
	Atlantis	83 A 3	83	A	3	300	0.75	6	0	6	100	0	0
	Atlantis	83 C 3	83	B	3	300	0.75	6	0	6	100	0	0
	Atlantis	83 F 3	83	C	3	300	0.75	6	2	4	66.67	0.333333	33.3333
	Atlantis	84 A 3	84	A	3	300	0.75	6	3	3	50	0.5	50
	Atlantis	84 C 3	84	B	3	300	0.75	6	5	1	16.67	0.833333	83.3333
	Atlantis	84 E 3	84	C	3	300	0.75	6	5	1	16.67	0.833333	83.3333
	Atlantis	85 A 3	85	A	3	300	0.75	6	0	6	100	0	0
	Atlantis	85 C 3	85	B	3	300	0.75	6	2	4	66.67	0.333333	33.3333
	Atlantis	85 E 3	85	C	3	300	0.75	6	1	5	83.33	0.166667	16.6667
	Atlantis	86 A 3	86	A	3	300	0.75	6	6	0	0	1	100
	Atlantis	86 C 3	86	B	3	300	0.75	6	5	1	16.67	0.833333	83.3333
	Atlantis	86 E 3	86	C	3	300	0.75	6	6	0	0	1	100
	Atlantis	87 A 3	87	A	3	300	0.75	6	6	0	0	1	100
	Atlantis	87 C 3	87	B	3	300	0.75	6	4	2	33.33	0.666667	66.6667
	Atlantis	87 E 3	87	C	3	300	0.75	6	6	0	0	1	100
	Atlantis	88 A 3	88	A	3	300	0.75	6	6	0	0	1	100
	Atlantis	88 C 3	88	B	3	300	0.75	6	6	0	0	1	100
	Atlantis	88 E 3	88	C	3	300	0.75	6	6	0	0	1	100
	Atlantis	89 A 3	89	A	3	300	0.75	6	6	0	0	1	100
	Atlantis	89 C 3	89	B	3	300	0.75	6	2	4	66.67	0.333333	33.3333
	Atlantis	89 E 3	89	C	3	300	0.75	6	2	4	66.67	0.333333	33.3333
	Atlantis	90 A 3	90	A	3	300	0.75	6	4	2	33.33	0.666667	66.6667
	Atlantis	90 C 3	90	B	3	300	0.75	6	4	2	33.33	0.666667	66.6667
	Atlantis	90 E 3	90	C	3	300	0.75	6	3	3	50	0.5	50
	Atlantis	91 A 3	91	A	3	300	0.75	6	6	0	0	1	100
	Atlantis	91 C 3	91	B	3	300	0.75	6	6	0	0	1	100
	Atlantis	91 E 3	91	C	3	300	0.75	6	5	1	16.67	0.833333	83.3333
	Atlantis	92 A 3	92	A	3	300	0.75	6	6	0	0	1	100
	Atlantis	92 C 3	92	B	3	300	0.75	6	4	2	33.33	0.666667	66.6667
	Atlantis	92 E 3	92	C	3	300	0.75	6	4	2	33.33	0.666667	66.6667
	Atlantis	93 A 3	93	A	3	300	0.75	6	6	0	0	1	100
	Atlantis	93 C 3	93	B	3	300	0.75	6	6	0	0	1	100
	Atlantis	93 E 3	93	C	3	300	0.75	6	5	1	16.67	0.833333	83.3333
	Atlantis	94 A 3	94	A	3	300	0.75	6	6	0	0	1	100
	Atlantis	94 C 3	94	B	3	300	0.75	6	6	0	0	1	100
	Atlantis	94 E 3	94	C	3	300	0.75	6	6	0	0	1	100
	Atlantis	95 A 3	95	A	3	300	0.75	6	6	0	0	1	100
	Atlantis	95 C 3	95	B	3	300	0.75	6	5	1	16.67	0.833333	83.3333
	Atlantis	95 E 3	95	C	3	300	0.75	6	6	0	0	1	100
	Atlantis	96 A 3	96	A	3	300	0.75	6	6	0	0	1	100
	Atlantis	96 C 3	96	B	3	300	0.75	6	6	0	0	1	100
	Atlantis	96 E 3	96	C	3	300	0.75	6	6	0	0	1	100
	Atlantis	97 A 3	97	A	3	300	0.75	6	5	1	16.67	0.833333	83.3333
	Atlantis	97 C 3	97	B	3	300	0.75	6	6	0	0	1	100
	Atlantis	97 E 3	97	C	3	300	0.75	6	4	2	33.33	0.666667	66.6667
	Atlantis	98 A 3	98	A	3	300	0.75	6	6	0	0	1	100
	Atlantis	98 C 3	98	B	3	300	0.75	6	6	0	0	1	100
	Atlantis	98 E 3	98	C	3	300	0.75	6	6	0	0	1	100
	Atlantis	99 A 3	99	A	3	300	0.75	6	6	0	0	1	100
	Atlantis	99 C 3	99	B	3	300	0.75	6	6	0	0	1	100
	Atlantis	99 E 3	99	C	3	300	0.75	6	6	0	0	1	100
	Atlantis	101 A 3	101	A	3	300	0.75	6	5	1	16.67	0.833333	83.3333
	Atlantis	101 C 3	101	B	3	300	0.75	6	6	0	0	1	100
	Atlantis	101 E 3	101	C	3	300	0.75	6	4	2	33.33	0.666667	66.6667
	Atlantis	102 A 3	102	A	3	300	0.75	6	5	1	16.67	0.833333	83.3333
	Atlantis	102 C 3	102	B	3	300	0.75	6	6	0	0	1	100
	Atlantis	102 E 3	102	C	3	300	0.75	6	5	1	16.67	0.833333	83.3333
	Atlantis	103 A 3	103	A	3	300	0.75	6	2	4	66.67	0.333333	33.3333
	Atlantis	103 C 3	103	B	3	300	0.75	6	6	0	0	1	100
	Atlantis	103 E 3	103	C	3	300	0.75	6	4	2	33.33	0.666667	66.6667
	Atlantis	104 A 3	104	A	3	300	0.75	6	6	0	0	1	100
	Atlantis	104 C 3	104	B	3	300	0.75	6	5	1	16.67	0.833333	83.3333
	Atlantis	104 E 3	104	C	3	300	0.75	6	5	1	16.67	0.833333	83.3333
	Atlantis	105 A 3	105	A	3	300	0.75	6	6	0	0	1	100
	Atlantis	105 C 3	105	B	3	300	0.75	6	6	0	0	1	100
	Atlantis	105 E 3	105	C	3	300	0.75	6	6	0	0	1	100
	Atlantis	106 A 3	106	A	3	300	0.75	6	6	0	0	1	100
	Atlantis	106 C 3	106	B	3	300	0.75	6	6	0	0	1	100
	Atlantis	106 E 3	106	C	3	300	0.75	6	6	0	0	1	100
	Atlantis	107 A 3	107	A	3	300	0.75	6	6	0	0	1	100
	Atlantis	107 C 3	107	B	3	300	0.75	6	6	0	0	1	100
	Atlantis	107 E 3	107	C	3	300	0.75	6	6	0	0	1	100
	Atlantis	108 A 3	108	A	3	300	0.75	6	5	1	16.67	0.833333	83.3333
	Atlantis	108 C 3	108	B	3	300	0.75	6	6	0	0	1	100
	Atlantis	108 E 3	108	C	3	300	0.75	6	6	0	0	1	100
	Atlantis	109 A 3	109	A	3	300	0.75	6	6	0	0	1	100
	Atlantis	109 C 3	109	B	3	300	0.75	6	6	0	0	1	100
	Atlantis	109 E 3	109	C	3	300	0.75	6	6	0	0	1	100
	Atlantis	110 A 3	110	A	3	300	0.75	6	6	0	0	1	100
	Atlantis	110 C 3	110	B	3	300	0.75	6	6	0	0	1	100
	Atlantis	110 E 3	110	C	3	300	0.75	6	2	4	66.67	0.333333	33.3333
	Atlantis	111 A 3	111	A	3	300	0.75	6	6	0	0	1	100
	Atlantis	111 C 3	111	B	3	300	0.75	6	6	0	0	1	100
	Atlantis	111 E 3	111	C	3	300	0.75	6	6	0	0	1	100
	Atlantis	112 A 3	112	A	3	300	0.75	6	6	0	0	1	100
	Atlantis	112 C 3	112	B	3	300	0.75	6	6	0	0	1	100
	Atlantis	112 E 3	112	C	3	300	0.75	6	6	0	0	1	100
	Atlantis	113 A 3	113	A	3	300	0.75	6	6	0	0	1	100
	Atlantis	113 C 3	113	B	3	300	0.75	6	6	0	0	1	100
	Atlantis	113 F 3	113	C	3	300	0.75	6	5	1	16.67	0.833333	83.3333
	Atlantis	114 A 3	114	A	3	300	0.75	6	6	0	0	1	100
	Atlantis	114 C 3	114	B	3	300	0.75	6	6	0	0	1	100
	Atlantis	114 E 3	114	C	3	300	0.75	6	6	0	0	1	100
	Atlantis	115 A 3	115	A	3	300	0.75	6	5	1	16.67	0.833333	83.3333
	Atlantis	115 C 3	115	B	3	300	0.75	6	5	1	16.67	0.833333	83.3333
	Atlantis	115 F 3	115	C	3	300	0.75	6	6	0	0	1	100
	Atlantis	116 A 3	116	A	3	300	0.75	5	4	1	20	0.8	80
	Atlantis	116 C 3	116	B	3	300	0.75	6	3	3	50	0.5	50
	Atlantis	116 E 3	116	C	3	300	0.75	6	3	3	50	0.5	50
	Atlantis	117 B 3	117	A	3	300	0.75	6	4	2	33.33	0.666667	66.6667
	Atlantis	117 C 3	117	B	3	300	0.75	6	6	0	0	1	100
	Atlantis	117 E 3	117	C	3	300	0.75	6	3	3	50	0.5	50
	Atlantis	118 A 3	118	A	3	300	0.75	6	6	0	0	1	100
	Atlantis	118 C 3	118	B	3	300	0.75	6	6	0	0	1	100
	Atlantis	118 E 3	118	C	3	300	0.75	6	4	2	33.33	0.666667	66.6667
	Atlantis	119 A 3	119	A	3	300	0.75	6	6	0	0	1	100
	Atlantis	119 C 3	119	B	3	300	0.75	6	6	0	0	1	100
	Atlantis	119 F 3	119	C	3	300	0.75	6	6	0	0	1	100
	Atlantis	120 A 3	120	A	3	300	0.75	6	6	0	0	1	100
	Atlantis	120 C 3	120	B	3	300	0.75	6	6	0	0	1	100
	Atlantis	120 F 3	120	C	3	300	0.75	6	5	1	16.67	0.833333	83.3333
	Atlantis	121 A 3	121	A	3	300	0.75	6	4	2	33.33	0.666667	66.6667
	Atlantis	121 C 3	121	B	3	300	0.75	6	6	0	0	1	100
	Atlantis	121 E 3	121	C	3	300	0.75	6	6	0	0	1	100
	Atlantis	122 A 3	122	A	3	300	0.75	6	6	0	0	1	100
	Atlantis	122 C 3	122	B	3	300	0.75	6	5	1	16.67	0.833333	83.3333
	Atlantis	122 E 3	122	C	3	300	0.75	6	6	0	0	1	100
	Atlantis	123 A 3	123	A	3	300	0.75	6	6	0	0	1	100
	Atlantis	123 C 3	123	B	3	300	0.75	6	4	2	33.33	0.666667	66.6667
	Atlantis	123 E 3	123	C	3	300	0.75	6	5	1	16.67	0.833333	83.3333
	Atlantis	124 A 3	124	A	3	300	0.75	6	0	6	100	0	0
	Atlantis	124 C 3	124	B	3	300	0.75	6	0	6	100	0	0
	Atlantis	124 E 3	124	C	3	300	0.75	6	0	6	100	0	0
	Atlantis	125 A 3	125	A	3	300	0.75	6	0	6	100	0	0
	Atlantis	125 C 3	125	B	3	300	0.75	6	2	4	66.67	0.333333	33.3333
	Atlantis	125 E 3	125	C	3	300	0.75	6	0	6	100	0	0
	Atlantis	126 A 3	126	A	3	300	0.75	6	3	3	50	0.5	50
	Atlantis	126 C 3	126	B	3	300	0.75	6	1	5	83.33	0.166667	16.6667
	Atlantis	126 E 3	126	C	3	300	0.75	6	1	5	83.33	0.166667	16.6667
	Atlantis	127 A 3	127	A	3	300	0.75	6	1	5	83.33	0.166667	16.6667
	Atlantis	127 C 3	127	B	3	300	0.75	6	0	6	100	0	0
	Atlantis	127 F 3	127	C	3	300	0.75	6	0	6	100	0	0
	Atlantis	128 A 3	128	A	3	300	0.75	6	0	6	100	0	0
	Atlantis	128 C 3	128	B	3	300	0.75	6	0	6	100	0	0
	Atlantis	128 E 3	128	C	3	300	0.75	6	0	6	100	0	0
	Atlantis	129 A 3	129	A	3	300	0.75	6	0	6	100	0	0
	Atlantis	129 C 3	129	B	3	300	0.75	6	0	6	100	0	0
	Atlantis	129 E 3	129	C	3	300	0.75	6	0	6	100	0	0
	Atlantis	130 A 3	130	A	3	300	0.75	6	0	6	100	0	0
	Atlantis	130 C 3	130	B	3	300	0.75	6	0	6	100	0	0
	Atlantis	130 E 3	130	C	3	300	0.75	6	1	5	83.33	0.166667	16.6667
	Atlantis	131 A 3	131	A	3	300	0.75	6	0	6	100	0	0
	Atlantis	131 C 3	131	B	3	300	0.75	6	0	6	100	0	0
	Atlantis	131 E 3	131	C	3	300	0.75	6	0	6	100	0	0
	Atlantis	132 A 3	132	A	3	300	0.75	6	0	6	100	0	0
	Atlantis	132 C 3	132	B	3	300	0.75	6	1	5	83.33	0.166667	16.6667
	Atlantis	132 E 3	132	C	3	300	0.75	6	1	5	83.33	0.166667	16.6667
	Cycloxydim	1 A 3	1	A	3	0.75	1	5	3	2	40	0.6	60
	Cycloxydim	1 B 3	1	B	3	0.75	1	5	4	1	20	0.8	80
	Cycloxydim	1 C 3	1	C	3	0.75	1	6	1	5	83.33	0.166667	16.6667
	Cycloxydim	2 A 3	2	A	3	0.75	1	6	4	2	33.33	0.666667	66.6667
	Cycloxydim	2 B 3	2	B	3	0.75	1	6	4	2	33.33	0.666667	66.6667
	Cycloxydim	2 C 3	2	C	3	0.75	1	6	3	3	50	0.5	50
	Cycloxydim	3 A 3	3	A	3	0.75	1	6	2	4	66.67	0.333333	33.3333
	Cycloxydim	3 B 3	3	B	3	0.75	1	6	3	3	50	0.5	50
	Cycloxydim	3 C 3	3	C	3	0.75	1	6	2	4	66.67	0.333333	33.3333
	Cycloxydim	4 A 3	4	A	3	0.75	1	6	2	4	66.67	0.333333	33.3333
	Cycloxydim	4 B 3	4	B	3	0.75	1	6	1	5	83.33	0.166667	16.6667
	Cycloxydim	4 C 3	4	C	3	0.75	1	6	2	4	66.67	0.333333	33.3333
	Cycloxydim	5 A 3	5	A	3	0.75	1	6	4	2	33.33	0.666667	66.6667
	Cycloxydim	5 B 3	5	B	3	0.75	1	6	5	1	16.67	0.833333	83.3333
	Cycloxydim	5 C 3	5	C	3	0.75	1	6	6	0	0	1	100
	Cycloxydim	6 A 3	6	A	3	0.75	1	6	6	0	0	1	100
	Cycloxydim	6 B 3	6	B	3	0.75	1	6	3	3	50	0.5	50
	Cycloxydim	6 C 3	6	C	3	0.75	1	6	4	2	33.33	0.666667	66.6667
	Cycloxydim	7 A 3	7	A	3	0.75	1	6	6	0	0	1	100
	Cycloxydim	7 B 3	7	B	3	0.75	1	6	6	0	0	1	100
	Cycloxydim	7 C 3	7	C	3	0.75	1	6	4	2	33.33	0.666667	66.6667
	Cycloxydim	8 A 3	8	A	3	0.75	1	6	3	3	50	0.5	50
	Cycloxydim	8 B 3	8	B	3	0.75	1	6	4	2	33.33	0.666667	66.6667
	Cycloxydim	8 C 3	8	C	3	0.75	1	6	4	2	33.33	0.666667	66.6667
	Cycloxydim	9 A 3	9	A	3	0.75	1	6	3	3	50	0.5	50
	Cycloxydim	9 B 3	9	B	3	0.75	1	6	3	3	50	0.5	50
	Cycloxydim	9 C 3	9	C	3	0.75	1	6	5	1	16.67	0.833333	83.3333
	Cycloxydim	10 A 3	10	A	3	0.75	1	6	5	1	16.67	0.833333	83.3333
	Cycloxydim	10 B 3	10	B	3	0.75	1	6	0	6	100	0	0
	Cycloxydim	10 C 3	10	C	3	0.75	1	6	2	4	66.67	0.333333	33.3333
	Cycloxydim	11 A 3	11	A	3	0.75	1	6	6	0	0	1	100
	Cycloxydim	11 B 3	11	B	3	0.75	1	6	4	2	33.33	0.666667	66.6667
	Cycloxydim	11 C 3	11	C	3	0.75	1	6	5	1	16.67	0.833333	83.3333
	Cycloxydim	12 A 3	12	A	3	0.75	1	6	6	0	0	1	100
	Cycloxydim	12 B 3	12	B	3	0.75	1	6	5	1	16.67	0.833333	83.3333
	Cycloxydim	12 C 3	12	C	3	0.75	1	6	5	1	16.67	0.833333	83.3333
	Cycloxydim	13 A 3	13	A	3	0.75	1	6	2	4	66.67	0.333333	33.3333
	Cycloxydim	13 B 3	13	B	3	0.75	1	6	2	4	66.67	0.333333	33.3333
	Cycloxydim	13 C 3	13	C	3	0.75	1	6	1	5	83.33	0.166667	16.6667
	Cycloxydim	14 A 3	14	A	3	0.75	1	6	3	3	50	0.5	50
	Cycloxydim	14 B 3	14	B	3	0.75	1	6	3	3	50	0.5	50
	Cycloxydim	14 C 3	14	C	3	0.75	1	5	3	2	40	0.6	60
	Cycloxydim	15 A 3	15	A	3	0.75	1	6	2	4	66.67	0.333333	33.3333
	Cycloxydim	15 B 3	15	B	3	0.75	1	7	4	3	42.86	0.571429	57.1429
	Cycloxydim	15 C 3	15	C	3	0.75	1	6	4	2	33.33	0.666667	66.6667
	Cycloxydim	16 A 3	16	A	3	0.75	1	6	4	2	33.33	0.666667	66.6667
	Cycloxydim	16 B 3	16	B	3	0.75	1	6	4	2	33.33	0.666667	66.6667
	Cycloxydim	16 C 3	16	C	3	0.75	1	7	6	1	14.29	0.857143	85.7143
	Cycloxydim	17 A 3	17	A	3	0.75	1	6	6	0	0	1	100
	Cycloxydim	17 B 3	17	B	3	0.75	1	6	3	3	50	0.5	50
	Cycloxydim	17 C 3	17	C	3	0.75	1	6	5	1	16.67	0.833333	83.3333
	Cycloxydim	18 A 3	18	A	3	0.75	1	6	2	4	66.67	0.333333	33.3333
	Cycloxydim	18 B 3	18	B	3	0.75	1	6	4	2	33.33	0.666667	66.6667
	Cycloxydim	18 C 3	18	C	3	0.75	1	6	2	4	66.67	0.333333	33.3333
	Cycloxydim	19 A 3	19	A	3	0.75	1	6	1	5	83.33	0.166667	16.6667
	Cycloxydim	19 B 3	19	B	3	0.75	1	6	0	6	100	0	0
	Cycloxydim	19 C 3	19	C	3	0.75	1	6	1	5	83.33	0.166667	16.6667
	Cycloxydim	20 A 3	20	A	3	0.75	1	6	6	0	0	1	100
	Cycloxydim	20 B 3	20	B	3	0.75	1	6	5	1	16.67	0.833333	83.3333
	Cycloxydim	20 C 3	20	C	3	0.75	1	6	4	2	33.33	0.666667	66.6667
	Cycloxydim	21 A 3	21	A	3	0.75	1	6	6	0	0	1	100
	Cycloxydim	21 B 3	21	B	3	0.75	1	6	5	1	16.67	0.833333	83.3333
	Cycloxydim	21 C 3	21	C	3	0.75	1	6	6	0	0	1	100
	Cycloxydim	22 A 3	22	A	3	0.75	1	6	5	1	16.67	0.833333	83.3333
	Cycloxydim	22 B 3	22	B	3	0.75	1	6	6	0	0	1	100
	Cycloxydim	22 C 3	22	C	3	0.75	1	6	5	1	16.67	0.833333	83.3333
	Cycloxydim	23 A 3	23	A	3	0.75	1	6	2	4	66.67	0.333333	33.3333
	Cycloxydim	23 B 3	23	B	3	0.75	1	6	1	5	83.33	0.166667	16.6667
	Cycloxydim	23 C 3	23	C	3	0.75	1	6	1	5	83.33	0.166667	16.6667
	Cycloxydim	24 A 3	24	A	3	0.75	1	6	3	3	50	0.5	50
	Cycloxydim	24 B 3	24	B	3	0.75	1	6	1	5	83.33	0.166667	16.6667
	Cycloxydim	24 C 3	24	C	3	0.75	1	6	0	6	100	0	0
	Cycloxydim	25 A 3	25	A	3	0.75	1	5	4	1	20	0.8	80
	Cycloxydim	25 B 3	25	B	3	0.75	1	6	6	0	0	1	100
	Cycloxydim	25 C 3	25	C	3	0.75	1	6	5	1	16.67	0.833333	83.3333
	Cycloxydim	27 A 3	27	A	3	0.75	1	6	1	5	83.33	0.166667	16.6667
	Cycloxydim	27 B 3	27	B	3	0.75	1	6	4	2	33.33	0.666667	66.6667
	Cycloxydim	27 C 3	27	C	3	0.75	1	6	3	3	50	0.5	50
	Cycloxydim	28 A 3	28	A	3	0.75	1	6	1	5	83.33	0.166667	16.6667
	Cycloxydim	28 B 3	28	B	3	0.75	1	5	0	5	100	0	0
	Cycloxydim	28 C 3	28	C	3	0.75	1	6	0	6	100	0	0
	Cycloxydim	29 A 3	29	A	3	0.75	1	6	1	5	83.33	0.166667	16.6667
	Cycloxydim	29 B 3	29	B	3	0.75	1	4	0	4	100	0	0
	Cycloxydim	29 C 3	29	C	3	0.75	1	6	1	5	83.33	0.166667	16.6667
	Cycloxydim	30 A 3	30	A	3	0.75	1	6	2	4	66.67	0.333333	33.3333
	Cycloxydim	30 B 3	30	B	3	0.75	1	6	4	2	33.33	0.666667	66.6667
	Cycloxydim	30 C 3	30	C	3	0.75	1	6	2	4	66.67	0.333333	33.3333
	Cycloxydim	31 A 3	31	A	3	0.75	1	6	3	3	50	0.5	50
	Cycloxydim	31 B 3	31	B	3	0.75	1	6	4	2	33.33	0.666667	66.6667
	Cycloxydim	31 C 3	31	C	3	0.75	1	6	6	0	0	1	100
	Cycloxydim	32 A 3	32	A	3	0.75	1	6	6	0	0	1	100
	Cycloxydim	32 B 3	32	B	3	0.75	1	6	5	1	16.67	0.833333	83.3333
	Cycloxydim	32 C 3	32	C	3	0.75	1	6	6	0	0	1	100
	Cycloxydim	33 A 3	33	A	3	0.75	1	6	5	1	16.67	0.833333	83.3333
	Cycloxydim	33 B 3	33	B	3	0.75	1	6	4	2	33.33	0.666667	66.6667
	Cycloxydim	33 C 3	33	C	3	0.75	1	6	6	0	0	1	100
	Cycloxydim	34 A 3	34	A	3	0.75	1	6	6	0	0	1	100
	Cycloxydim	34 B 3	34	B	3	0.75	1	6	6	0	0	1	100
	Cycloxydim	34 C 3	34	C	3	0.75	1	6	6	0	0	1	100
	Cycloxydim	35 A 3	35	A	3	0.75	1	6	2	4	66.67	0.333333	33.3333
	Cycloxydim	35 B 3	35	B	3	0.75	1	6	0	6	100	0	0
	Cycloxydim	35 C 3	35	C	3	0.75	1	6	5	1	16.67	0.833333	83.3333
	Cycloxydim	36 A 3	36	A	3	0.75	1	6	6	0	0	1	100
	Cycloxydim	36 B 3	36	B	3	0.75	1	6	4	2	33.33	0.666667	66.6667
	Cycloxydim	36 C 3	36	C	3	0.75	1	6	5	1	16.67	0.833333	83.3333
	Cycloxydim	37 A 3	37	A	3	0.75	1	6	3	3	50	0.5	50
	Cycloxydim	37 B 3	37	B	3	0.75	1	6	4	2	33.33	0.666667	66.6667
	Cycloxydim	37 C 3	37	C	3	0.75	1	6	2	4	66.67	0.333333	33.3333
	Cycloxydim	38 A 3	38	A	3	0.75	1	6	3	3	50	0.5	50
	Cycloxydim	38 B 3	38	B	3	0.75	1	6	6	0	0	1	100
	Cycloxydim	38 C 3	38	C	3	0.75	1	6	5	1	16.67	0.833333	83.3333
	Cycloxydim	39.1 A 3	39.1	A	3	0.75	1	6	5	1	16.67	0.833333	83.3333
	Cycloxydim	39.1 B 3	39.1	B	3	0.75	1	6	6	0	0	1	100
	Cycloxydim	39.1 C 3	39.1	C	3	0.75	1	6	5	1	16.67	0.833333	83.3333
	Cycloxydim	40.1 A 3	40.1	A	3	0.75	1	6	4	2	33.33	0.666667	66.6667
	Cycloxydim	40.1 B 3	40.1	B	3	0.75	1	6	6	0	0	1	100
	Cycloxydim	40.1 C 3	40.1	C	3	0.75	1	6	3	3	50	0.5	50
	Cycloxydim	41 A 3	41	A	3	0.75	1	6	2	4	66.67	0.333333	33.3333
	Cycloxydim	41 B 3	41	B	3	0.75	1	6	2	4	66.67	0.333333	33.3333
	Cycloxydim	41 C 3	41	C	3	0.75	1	6	6	0	0	1	100
	Cycloxydim	42 A 3	42	A	3	0.75	1	6	4	2	33.33	0.666667	66.6667
	Cycloxydim	42 B 3	42	B	3	0.75	1	6	5	1	16.67	0.833333	83.3333
	Cycloxydim	42 C 3	42	C	3	0.75	1	6	5	1	16.67	0.833333	83.3333
	Cycloxydim	43 A 3	43	A	3	0.75	1	6	4	2	33.33	0.666667	66.6667
	Cycloxydim	43 B 3	43	B	3	0.75	1	6	5	1	16.67	0.833333	83.3333
	Cycloxydim	43 C 3	43	C	3	0.75	1	6	3	3	50	0.5	50
	Cycloxydim	44 A 3	44	A	3	0.75	1	6	5	1	16.67	0.833333	83.3333
	Cycloxydim	44 B 3	44	B	3	0.75	1	6	5	1	16.67	0.833333	83.3333
	Cycloxydim	44 C 3	44	C	3	0.75	1	6	4	2	33.33	0.666667	66.6667
	Cycloxydim	45 A 3	45	A	3	0.75	1	6	0	6	100	0	0
	Cycloxydim	45 B 3	45	B	3	0.75	1	6	3	3	50	0.5	50
	Cycloxydim	45 C 3	45	C	3	0.75	1	6	2	4	66.67	0.333333	33.3333
	Cycloxydim	46 A 3	46	A	3	0.75	1	6	4	2	33.33	0.666667	66.6667
	Cycloxydim	46 B 3	46	B	3	0.75	1	6	2	4	66.67	0.333333	33.3333
	Cycloxydim	46 C 3	46	C	3	0.75	1	6	3	3	50	0.5	50
	Cycloxydim	47 A 3	47	A	3	0.75	1	6	2	4	66.67	0.333333	33.3333
	Cycloxydim	47 B 3	47	B	3	0.75	1	6	5	1	16.67	0.833333	83.3333
	Cycloxydim	47 C 3	47	C	3	0.75	1	6	3	3	50	0.5	50
	Cycloxydim	48 A 3	48	A	3	0.75	1	6	2	4	66.67	0.333333	33.3333
	Cycloxydim	48 B 3	48	B	3	0.75	1	6	6	0	0	1	100
	Cycloxydim	48 C 3	48	C	3	0.75	1	6	3	3	50	0.5	50
	Cycloxydim	49 A 3	49	A	3	0.75	1	6	2	4	66.67	0.333333	33.3333
	Cycloxydim	49 B 3	49	B	3	0.75	1	6	4	2	33.33	0.666667	66.6667
	Cycloxydim	49 C 3	49	C	3	0.75	1	6	3	3	50	0.5	50
	Cycloxydim	50 A 3	50	A	3	0.75	1	6	6	0	0	1	100
	Cycloxydim	50 B 3	50	B	3	0.75	1	6	5	1	16.67	0.833333	83.3333
	Cycloxydim	50 C 3	50	C	3	0.75	1	6	6	0	0	1	100
	Cycloxydim	51 A 3	51	A	3	0.75	1	6	5	1	16.67	0.833333	83.3333
	Cycloxydim	51 B 3	51	B	3	0.75	1	6	6	0	0	1	100
	Cycloxydim	51 C 3	51	C	3	0.75	1	6	6	0	0	1	100
	Cycloxydim	52 A 3	52	A	3	0.75	1	6	6	0	0	1	100
	Cycloxydim	52 B 3	52	B	3	0.75	1	6	6	0	0	1	100
	Cycloxydim	52 C 3	52	C	3	0.75	1	6	6	0	0	1	100
	Cycloxydim	53 A 3	53	A	3	0.75	1	6	6	0	0	1	100
	Cycloxydim	53 B 3	53	B	3	0.75	1	6	6	0	0	1	100
	Cycloxydim	53 C 3	53	C	3	0.75	1	5	4	1	20	0.8	80
	Cycloxydim	54 A 3	54	A	3	0.75	1	6	6	0	0	1	100
	Cycloxydim	54 B 3	54	B	3	0.75	1	6	5	1	16.67	0.833333	83.3333
	Cycloxydim	54 C 3	54	C	3	0.75	1	6	6	0	0	1	100
	Cycloxydim	55 A 3	55	A	3	0.75	1	6	5	1	16.67	0.833333	83.3333
	Cycloxydim	55 B 3	55	B	3	0.75	1	6	5	1	16.67	0.833333	83.3333
	Cycloxydim	55 C 3	55	C	3	0.75	1	6	6	0	0	1	100
	Cycloxydim	56 A 3	56	A	3	0.75	1	6	5	1	16.67	0.833333	83.3333
	Cycloxydim	56 B 3	56	B	3	0.75	1	6	6	0	0	1	100
	Cycloxydim	56 C 3	56	C	3	0.75	1	6	6	0	0	1	100
	Cycloxydim	57 A 3	57	A	3	0.75	1	6	5	1	16.67	0.833333	83.3333
	Cycloxydim	57 B 3	57	B	3	0.75	1	6	3	3	50	0.5	50
	Cycloxydim	57 C 3	57	C	3	0.75	1	6	3	3	50	0.5	50
	Cycloxydim	58 A 3	58	A	3	0.75	1	5	4	1	20	0.8	80
	Cycloxydim	58 B 3	58	B	3	0.75	1	6	6	0	0	1	100
	Cycloxydim	58 C 3	58	C	3	0.75	1	6	4	2	33.33	0.666667	66.6667
	Cycloxydim	59 A 3	59	A	3	0.75	1	6	5	1	16.67	0.833333	83.3333
	Cycloxydim	59 B 3	59	B	3	0.75	1	6	1	5	83.33	0.166667	16.6667
	Cycloxydim	59 C 3	59	C	3	0.75	1	6	1	5	83.33	0.166667	16.6667
	Cycloxydim	60 A 3	60	A	3	0.75	1	6	5	1	16.67	0.833333	83.3333
	Cycloxydim	60 B 3	60	B	3	0.75	1	6	3	3	50	0.5	50
	Cycloxydim	60 C 3	60	C	3	0.75	1	6	3	3	50	0.5	50
	Cycloxydim	61 A 3	61	A	3	0.75	1	6	5	1	16.67	0.833333	83.3333
	Cycloxydim	61 B 3	61	B	3	0.75	1	6	2	4	66.67	0.333333	33.3333
	Cycloxydim	61 C 3	61	C	3	0.75	1	5	3	2	40	0.6	60
	Cycloxydim	62 A 3	62	A	3	0.75	1	6	3	3	50	0.5	50
	Cycloxydim	62 B 3	62	B	3	0.75	1	6	1	5	83.33	0.166667	16.6667
	Cycloxydim	62 C 3	62	C	3	0.75	1	6	3	3	50	0.5	50
	Cycloxydim	63 A 3	63	A	3	0.75	1	6	5	1	16.67	0.833333	83.3333
	Cycloxydim	63 B 3	63	B	3	0.75	1	6	6	0	0	1	100
	Cycloxydim	63 C 3	63	C	3	0.75	1	6	6	0	0	1	100
	Cycloxydim	64 A 3	64	A	3	0.75	1	6	6	0	0	1	100
	Cycloxydim	64 B 3	64	B	3	0.75	1	6	5	1	16.67	0.833333	83.3333
	Cycloxydim	64 C 3	64	C	3	0.75	1	6	6	0	0	1	100
	Cycloxydim	65 A 3	65	A	3	0.75	1	6	5	1	16.67	0.833333	83.3333
	Cycloxydim	65 B 3	65	B	3	0.75	1	6	3	3	50	0.5	50
	Cycloxydim	65 C 3	65	C	3	0.75	1	4	3	1	25	0.75	75
	Cycloxydim	66 A 3	66	A	3	0.75	1	6	6	0	0	1	100
	Cycloxydim	66 B 3	66	B	3	0.75	1	6	5	1	16.67	0.833333	83.3333
	Cycloxydim	66 C 3	66	C	3	0.75	1	6	6	0	0	1	100
	Cycloxydim	67 A 3	67	A	3	0.75	1	6	4	2	33.33	0.666667	66.6667
	Cycloxydim	67 B 3	67	B	3	0.75	1	6	5	1	16.67	0.833333	83.3333
	Cycloxydim	67 C 3	67	C	3	0.75	1	6	6	0	0	1	100
	Cycloxydim	68 A 3	68	A	3	0.75	1	6	4	2	33.33	0.666667	66.6667
	Cycloxydim	68 B 3	68	B	3	0.75	1	6	6	0	0	1	100
	Cycloxydim	68 C 3	68	C	3	0.75	1	6	6	0	0	1	100
	Cycloxydim	71 A 3	71	A	3	0.75	1	6	5	1	16.67	0.833333	83.3333
	Cycloxydim	71 B 3	71	B	3	0.75	1	6	6	0	0	1	100
	Cycloxydim	71 C 3	71	C	3	0.75	1	6	5	1	16.67	0.833333	83.3333
	Cycloxydim	72 A 3	72	A	3	0.75	1	6	4	2	33.33	0.666667	66.6667
	Cycloxydim	72 B 3	72	B	3	0.75	1	6	6	0	0	1	100
	Cycloxydim	72 C 3	72	C	3	0.75	1	6	6	0	0	1	100
	Cycloxydim	73 A 3	73	A	3	0.75	1	6	5	1	16.67	0.833333	83.3333
	Cycloxydim	73 B 3	73	B	3	0.75	1	7	6	1	14.29	0.857143	85.7143
	Cycloxydim	73 C 3	73	C	3	0.75	1	5	5	0	0	1	100
	Cycloxydim	74 A 3	74	A	3	0.75	1	6	3	3	50	0.5	50
	Cycloxydim	74 B 3	74	B	3	0.75	1	6	6	0	0	1	100
	Cycloxydim	74 C 3	74	C	3	0.75	1	6	5	1	16.67	0.833333	83.3333
	Cycloxydim	75 A 3	75	A	3	0.75	1	6	6	0	0	1	100
	Cycloxydim	75 B 3	75	B	3	0.75	1	6	5	1	16.67	0.833333	83.3333
	Cycloxydim	75 C 3	75	C	3	0.75	1	6	3	3	50	0.5	50
	Cycloxydim	76 A 3	76	A	3	0.75	1	6	6	0	0	1	100
	Cycloxydim	76 B 3	76	B	3	0.75	1	6	6	0	0	1	100
	Cycloxydim	76 C 3	76	C	3	0.75	1	6	6	0	0	1	100
	Cycloxydim	77 A 3	77	A	3	0.75	1	6	6	0	0	1	100
	Cycloxydim	77 B 3	77	B	3	0.75	1	6	6	0	0	1	100
	Cycloxydim	77 C 3	77	C	3	0.75	1	6	6	0	0	1	100
	Cycloxydim	78 A 3	78	A	3	0.75	1	6	5	1	16.67	0.833333	83.3333
	Cycloxydim	78 B 3	78	B	3	0.75	1	6	5	1	16.67	0.833333	83.3333
	Cycloxydim	78 C 3	78	C	3	0.75	1	6	5	1	16.67	0.833333	83.3333
	Cycloxydim	79 A 3	79	A	3	0.75	1	6	0	6	100	0	0
	Cycloxydim	79 B 3	79	B	3	0.75	1	6	0	6	100	0	0
	Cycloxydim	79 C 3	79	C	3	0.75	1	6	0	6	100	0	0
	Cycloxydim	80 A 3	80	A	3	0.75	1	6	0	6	100	0	0
	Cycloxydim	80 B 3	80	B	3	0.75	1	6	0	6	100	0	0
	Cycloxydim	80 C 3	80	C	3	0.75	1	6	1	5	83.33	0.166667	16.6667
	Cycloxydim	81 A 3	81	A	3	0.75	1	6	0	6	100	0	0
	Cycloxydim	81 B 3	81	B	3	0.75	1	6	0	6	100	0	0
	Cycloxydim	81 C 3	81	C	3	0.75	1	6	0	6	100	0	0
	Cycloxydim	82 A 3	82	A	3	0.75	1	6	0	6	100	0	0
	Cycloxydim	82 B 3	82	B	3	0.75	1	6	0	6	100	0	0
	Cycloxydim	82 C 3	82	C	3	0.75	1	6	0	6	100	0	0
	Cycloxydim	83 A 3	83	A	3	0.75	1	6	3	3	50	0.5	50
	Cycloxydim	83 B 3	83	B	3	0.75	1	6	6	0	0	1	100
	Cycloxydim	83 C 3	83	C	3	0.75	1	6	4	2	33.33	0.666667	66.6667
	Cycloxydim	84 A 3	84	A	3	0.75	1	6	1	5	83.33	0.166667	16.6667
	Cycloxydim	84 B 3	84	B	3	0.75	1	6	0	6	100	0	0
	Cycloxydim	84 C 3	84	C	3	0.75	1	6	0	6	100	0	0
	Cycloxydim	85 A 3	85	A	3	0.75	1	6	2	4	66.67	0.333333	33.3333
	Cycloxydim	85 B 3	85	B	3	0.75	1	6	2	4	66.67	0.333333	33.3333
	Cycloxydim	85 C 3	85	C	3	0.75	1	6	1	5	83.33	0.166667	16.6667
	Cycloxydim	86 A 3	86	A	3	0.75	1	6	0	6	100	0	0
	Cycloxydim	86 B 3	86	B	3	0.75	1	6	0	6	100	0	0
	Cycloxydim	86 C 3	86	C	3	0.75	1	6	1	5	83.33	0.166667	16.6667
	Cycloxydim	87 A 3	87	A	3	0.75	1	6	1	5	83.33	0.166667	16.6667
	Cycloxydim	87 B 3	87	B	3	0.75	1	5	2	3	60	0.4	40
	Cycloxydim	87 C 3	87	C	3	0.75	1	6	2	4	66.67	0.333333	33.3333
	Cycloxydim	88 A 3	88	A	3	0.75	1	6	3	3	50	0.5	50
	Cycloxydim	88 B 3	88	B	3	0.75	1	6	4	2	33.33	0.666667	66.6667
	Cycloxydim	88 C 3	88	C	3	0.75	1	6	2	4	66.67	0.333333	33.3333
	Cycloxydim	89 A 3	89	A	3	0.75	1	6	5	1	16.67	0.833333	83.3333
	Cycloxydim	89 B 3	89	B	3	0.75	1	6	5	1	16.67	0.833333	83.3333
	Cycloxydim	89 C 3	89	C	3	0.75	1	6	2	4	66.67	0.333333	33.3333
	Cycloxydim	90 A 3	90	A	3	0.75	1	6	3	3	50	0.5	50
	Cycloxydim	90 B 3	90	B	3	0.75	1	6	4	2	33.33	0.666667	66.6667
	Cycloxydim	90 C 3	90	C	3	0.75	1	6	4	2	33.33	0.666667	66.6667
	Cycloxydim	91 A 3	91	A	3	0.75	1	6	0	6	100	0	0
	Cycloxydim	91 B 3	91	B	3	0.75	1	6	1	5	83.33	0.166667	16.6667
	Cycloxydim	91 C 3	91	C	3	0.75	1	7	1	6	85.71	0.142857	14.2857
	Cycloxydim	92 A 3	92	A	3	0.75	1	6	4	2	33.33	0.666667	66.6667
	Cycloxydim	92 B 3	92	B	3	0.75	1	7	3	4	57.14	0.428571	42.8571
	Cycloxydim	92 C 3	92	C	3	0.75	1	6	4	2	33.33	0.666667	66.6667
	Cycloxydim	93 A 3	93	A	3	0.75	1	6	4	2	33.33	0.666667	66.6667
	Cycloxydim	93 B 3	93	B	3	0.75	1	6	5	1	16.67	0.833333	83.3333
	Cycloxydim	93 C 3	93	C	3	0.75	1	6	6	0	0	1	100
	Cycloxydim	94 A 3	94	A	3	0.75	1	6	5	1	16.67	0.833333	83.3333
	Cycloxydim	94 B 3	94	B	3	0.75	1	6	6	0	0	1	100
	Cycloxydim	94 C 3	94	C	3	0.75	1	6	6	0	0	1	100
	Cycloxydim	95 A 3	95	A	3	0.75	1	6	6	0	0	1	100
	Cycloxydim	95 B 3	95	B	3	0.75	1	6	6	0	0	1	100
	Cycloxydim	95 C 3	95	C	3	0.75	1	6	6	0	0	1	100
	Cycloxydim	96 A 3	96	A	3	0.75	1	6	5	1	16.67	0.833333	83.3333
	Cycloxydim	96 B 3	96	B	3	0.75	1	6	5	1	16.67	0.833333	83.3333
	Cycloxydim	96 C 3	96	C	3	0.75	1	6	6	0	0	1	100
	Cycloxydim	97 A 3	97	A	3	0.75	1	6	3	3	50	0.5	50
	Cycloxydim	97 B 3	97	B	3	0.75	1	6	5	1	16.67	0.833333	83.3333
	Cycloxydim	97 C 3	97	C	3	0.75	1	6	4	2	33.33	0.666667	66.6667
	Cycloxydim	98 A 3	98	A	3	0.75	1	6	4	2	33.33	0.666667	66.6667
	Cycloxydim	98 B 3	98	B	3	0.75	1	6	2	4	66.67	0.333333	33.3333
	Cycloxydim	98 C 3	98	C	3	0.75	1	6	4	2	33.33	0.666667	66.6667
	Cycloxydim	99 A 3	99	A	3	0.75	1	6	6	0	0	1	100
	Cycloxydim	99 B 3	99	B	3	0.75	1	6	6	0	0	1	100
	Cycloxydim	99 C 3	99	C	3	0.75	1	6	6	0	0	1	100
	Cycloxydim	101 A 3	101	A	3	0.75	1	6	6	0	0	1	100
	Cycloxydim	101 B 3	101	B	3	0.75	1	6	6	0	0	1	100
	Cycloxydim	101 C 3	101	C	3	0.75	1	6	4	2	33.33	0.666667	66.6667
	Cycloxydim	102 A 3	102	A	3	0.75	1	6	2	4	66.67	0.333333	33.3333
	Cycloxydim	102 B 3	102	B	3	0.75	1	6	2	4	66.67	0.333333	33.3333
	Cycloxydim	102 C 3	102	C	3	0.75	1	6	3	3	50	0.5	50
	Cycloxydim	103 A 3	103	A	3	0.75	1	6	2	4	66.67	0.333333	33.3333
	Cycloxydim	103 B 3	103	B	3	0.75	1	6	3	3	50	0.5	50
	Cycloxydim	103 C 3	103	C	3	0.75	1	6	1	5	83.33	0.166667	16.6667
	Cycloxydim	104 A 3	104	A	3	0.75	1	6	2	4	66.67	0.333333	33.3333
	Cycloxydim	104 B 3	104	B	3	0.75	1	6	2	4	66.67	0.333333	33.3333
	Cycloxydim	104 C 3	104	C	3	0.75	1	6	3	3	50	0.5	50
	Cycloxydim	105 A 3	105	A	3	0.75	1	6	3	3	50	0.5	50
	Cycloxydim	105 B 3	105	B	3	0.75	1	6	4	2	33.33	0.666667	66.6667
	Cycloxydim	105 C 3	105	C	3	0.75	1	6	2	4	66.67	0.333333	33.3333
	Cycloxydim	106 A 3	106	A	3	0.75	1	6	4	2	33.33	0.666667	66.6667
	Cycloxydim	106 B 3	106	B	3	0.75	1	6	5	1	16.67	0.833333	83.3333
	Cycloxydim	106 C 3	106	C	3	0.75	1	6	2	4	66.67	0.333333	33.3333
	Cycloxydim	107 A 3	107	A	3	0.75	1	6	4	2	33.33	0.666667	66.6667
	Cycloxydim	107 B 3	107	B	3	0.75	1	6	2	4	66.67	0.333333	33.3333
	Cycloxydim	107 C 3	107	C	3	0.75	1	6	3	3	50	0.5	50
	Cycloxydim	108 A 3	108	A	3	0.75	1	6	3	3	50	0.5	50
	Cycloxydim	108 B 3	108	B	3	0.75	1	6	2	4	66.67	0.333333	33.3333
	Cycloxydim	108 C 3	108	C	3	0.75	1	6	3	3	50	0.5	50
	Cycloxydim	109 A 3	109	A	3	0.75	1	6	1	5	83.33	0.166667	16.6667
	Cycloxydim	109 B 3	109	B	3	0.75	1	6	1	5	83.33	0.166667	16.6667
	Cycloxydim	109 C 3	109	C	3	0.75	1	6	1	5	83.33	0.166667	16.6667
	Cycloxydim	110 A 3	110	A	3	0.75	1	6	3	3	50	0.5	50
	Cycloxydim	110 B 3	110	B	3	0.75	1	6	3	3	50	0.5	50
	Cycloxydim	110 C 3	110	C	3	0.75	1	6	3	3	50	0.5	50
	Cycloxydim	111 A 3	111	A	3	0.75	1	6	4	2	33.33	0.666667	66.6667
	Cycloxydim	111 B 3	111	B	3	0.75	1	6	3	3	50	0.5	50
	Cycloxydim	111 C 3	111	C	3	0.75	1	6	5	1	16.67	0.833333	83.3333
	Cycloxydim	112 A 3	112	A	3	0.75	1	7	7	0	0	1	100
	Cycloxydim	112 B 3	112	B	3	0.75	1	6	4	2	33.33	0.666667	66.6667
	Cycloxydim	112 C 3	112	C	3	0.75	1	6	6	0	0	1	100
	Cycloxydim	113 A 3	113	A	3	0.75	1	6	4	2	33.33	0.666667	66.6667
	Cycloxydim	113 B 3	113	B	3	0.75	1	6	5	1	16.67	0.833333	83.3333
	Cycloxydim	113 C 3	113	C	3	0.75	1	6	6	0	0	1	100
	Cycloxydim	114 A 3	114	A	3	0.75	1	6	4	2	33.33	0.666667	66.6667
	Cycloxydim	114 B 3	114	B	3	0.75	1	6	5	1	16.67	0.833333	83.3333
	Cycloxydim	114 C 3	114	C	3	0.75	1	6	3	3	50	0.5	50
	Cycloxydim	115 A 3	115	A	3	0.75	1	6	6	0	0	1	100
	Cycloxydim	115 B 3	115	B	3	0.75	1	6	6	0	0	1	100
	Cycloxydim	115 C 3	115	C	3	0.75	1	6	6	0	0	1	100
	Cycloxydim	116 A 3	116	A	3	0.75	1	6	4	2	33.33	0.666667	66.6667
	Cycloxydim	116 B 3	116	B	3	0.75	1	6	5	1	16.67	0.833333	83.3333
	Cycloxydim	116 C 3	116	C	3	0.75	1	6	4	2	33.33	0.666667	66.6667
	Cycloxydim	117 A 3	117	A	3	0.75	1	6	5	1	16.67	0.833333	83.3333
	Cycloxydim	117 B 3	117	B	3	0.75	1	6	3	3	50	0.5	50
	Cycloxydim	117 C 3	117	C	3	0.75	1	5	3	2	40	0.6	60
	Cycloxydim	118 A 3	118	A	3	0.75	1	6	1	5	83.33	0.166667	16.6667
	Cycloxydim	118 B 3	118	B	3	0.75	1	6	3	3	50	0.5	50
	Cycloxydim	118 C 3	118	C	3	0.75	1	6	0	6	100	0	0
	Cycloxydim	119 A 3	119	A	3	0.75	1	6	4	2	33.33	0.666667	66.6667
	Cycloxydim	119 B 3	119	B	3	0.75	1	6	6	0	0	1	100
	Cycloxydim	119 C 3	119	C	3	0.75	1	6	6	0	0	1	100
	Cycloxydim	120 A 3	120	A	3	0.75	1	6	6	0	0	1	100
	Cycloxydim	120 B 3	120	B	3	0.75	1	6	3	3	50	0.5	50
	Cycloxydim	120 C 3	120	C	3	0.75	1	6	6	0	0	1	100
	Cycloxydim	121 A 3	121	A	3	0.75	1	6	1	5	83.33	0.166667	16.6667
	Cycloxydim	121 B 3	121	B	3	0.75	1	6	1	5	83.33	0.166667	16.6667
	Cycloxydim	121 C 3	121	C	3	0.75	1	6	0	6	100	0	0
	Cycloxydim	122 A 3	122	A	3	0.75	1	6	1	5	83.33	0.166667	16.6667
	Cycloxydim	122 B 3	122	B	3	0.75	1	6	2	4	66.67	0.333333	33.3333
	Cycloxydim	122 C 3	122	C	3	0.75	1	6	3	3	50	0.5	50
	Cycloxydim	123 A 3	123	A	3	0.75	1	6	3	3	50	0.5	50
	Cycloxydim	123 B 3	123	B	3	0.75	1	6	4	2	33.33	0.666667	66.6667
	Cycloxydim	123 C 3	123	C	3	0.75	1	5	0	5	100	0	0
	Cycloxydim	124 A 3	124	A	3	0.75	1	6	3	3	50	0.5	50
	Cycloxydim	124 B 3	124	B	3	0.75	1	6	1	5	83.33	0.166667	16.6667
	Cycloxydim	124 C 3	124	C	3	0.75	1	6	3	3	50	0.5	50
	Cycloxydim	125 A 3	125	A	3	0.75	1	6	0	6	100	0	0
	Cycloxydim	125 B 3	125	B	3	0.75	1	6	0	6	100	0	0
	Cycloxydim	125 C 3	125	C	3	0.75	1	6	0	6	100	0	0
	Cycloxydim	126 A 3	126	A	3	0.75	1	6	1	5	83.33	0.166667	16.6667
	Cycloxydim	126 B 3	126	B	3	0.75	1	6	0	6	100	0	0
	Cycloxydim	126 C 3	126	C	3	0.75	1	6	0	6	100	0	0
	Cycloxydim	127 A 3	127	A	3	0.75	1	6	2	4	66.67	0.333333	33.3333
	Cycloxydim	127 B 3	127	B	3	0.75	1	6	3	3	50	0.5	50
	Cycloxydim	127 C 3	127	C	3	0.75	1	6	2	4	66.67	0.333333	33.3333
	Cycloxydim	128 A 3	128	A	3	0.75	1	6	3	3	50	0.5	50
	Cycloxydim	128 B 3	128	B	3	0.75	1	6	5	1	16.67	0.833333	83.3333
	Cycloxydim	128 C 3	128	C	3	0.75	1	6	5	1	16.67	0.833333	83.3333
	Cycloxydim	129 A 3	129	A	3	0.75	1	6	1	5	83.33	0.166667	16.6667
	Cycloxydim	129 B 3	129	B	3	0.75	1	6	0	6	100	0	0
	Cycloxydim	129 C 3	129	C	3	0.75	1	6	0	6	100	0	0
	Cycloxydim	130 A 3	130	A	3	0.75	1	6	0	6	100	0	0
	Cycloxydim	130 B 3	130	B	3	0.75	1	6	0	6	100	0	0
	Cycloxydim	130 C 3	130	C	3	0.75	1	6	0	6	100	0	0
	Cycloxydim	131 A 3	131	A	3	0.75	1	6	2	4	66.67	0.333333	33.3333
	Cycloxydim	131 B 3	131	B	3	0.75	1	6	0	6	100	0	0
	Cycloxydim	131 C 3	131	C	3	0.75	1	6	2	4	66.67	0.333333	33.3333
	Cycloxydim	132 A 3	132	A	3	0.75	1	6	1	5	83.33	0.166667	16.6667
	Cycloxydim	132 B 3	132	B	3	0.75	1	6	0	6	100	0	0
	Cycloxydim	132 C 3	132	C	3	0.75	1	6	0	6	100	0	0
	Fenoxaprop	1 A 3	1	A	3	1.25	1	6	6	0	0	1	100
	Fenoxaprop	1 B 3	1	B	3	1.25	1	6	4	2	33.33	0.666667	66.6667
	Fenoxaprop	1 C 3	1	C	3	1.25	1	6	6	0	0	1	100
	Fenoxaprop	2 A 3	2	A	3	1.25	1	6	6	0	0	1	100
	Fenoxaprop	2 B 3	2	B	3	1.25	1	6	5	1	16.67	0.833333	83.3333
	Fenoxaprop	2 C 3	2	C	3	1.25	1	6	5	1	16.67	0.833333	83.3333
	Fenoxaprop	3 A 3	3	A	3	1.25	1	6	6	0	0	1	100
	Fenoxaprop	3 B 3	3	B	3	1.25	1	6	5	1	16.67	0.833333	83.3333
	Fenoxaprop	3 C 3	3	C	3	1.25	1	6	6	0	0	1	100
	Fenoxaprop	4 A 3	4	A	3	1.25	1	6	5	1	16.67	0.833333	83.3333
	Fenoxaprop	4 B 3	4	B	3	1.25	1	6	5	1	16.67	0.833333	83.3333
	Fenoxaprop	4 C 3	4	C	3	1.25	1	6	4	2	33.33	0.666667	66.6667
	Fenoxaprop	5 A 3	5	A	3	1.25	1	6	6	0	0	1	100
	Fenoxaprop	5 B 3	5	B	3	1.25	1	6	6	0	0	1	100
	Fenoxaprop	5 C 3	5	C	3	1.25	1	6	6	0	0	1	100
	Fenoxaprop	6 A 3	6	A	3	1.25	1	6	6	0	0	1	100
	Fenoxaprop	6 B 3	6	B	3	1.25	1	6	6	0	0	1	100
	Fenoxaprop	6 C 3	6	C	3	1.25	1	6	6	0	0	1	100
	Fenoxaprop	7 A 3	7	A	3	1.25	1	6	6	0	0	1	100
	Fenoxaprop	7 B 3	7	B	3	1.25	1	6	6	0	0	1	100
	Fenoxaprop	7 C 3	7	C	3	1.25	1	6	6	0	0	1	100
	Fenoxaprop	8 A 3	8	A	3	1.25	1	6	6	0	0	1	100
	Fenoxaprop	8 B 3	8	B	3	1.25	1	6	6	0	0	1	100
	Fenoxaprop	8 C 3	8	C	3	1.25	1	6	6	0	0	1	100
	Fenoxaprop	9 A 3	9	A	3	1.25	1	6	6	0	0	1	100
	Fenoxaprop	9 B 3	9	B	3	1.25	1	6	4	2	33.33	0.666667	66.6667
	Fenoxaprop	9 C 3	9	C	3	1.25	1	6	6	0	0	1	100
	Fenoxaprop	10 A 3	10	A	3	1.25	1	6	6	0	0	1	100
	Fenoxaprop	10 B 3	10	B	3	1.25	1	6	4	2	33.33	0.666667	66.6667
	Fenoxaprop	10 C 3	10	C	3	1.25	1	6	5	1	16.67	0.833333	83.3333
	Fenoxaprop	11 A 3	11	A	3	1.25	1	6	5	1	16.67	0.833333	83.3333
	Fenoxaprop	11 B 3	11	B	3	1.25	1	6	6	0	0	1	100
	Fenoxaprop	11 C 3	11	C	3	1.25	1	6	6	0	0	1	100
	Fenoxaprop	12 A 3	12	A	3	1.25	1	6	6	0	0	1	100
	Fenoxaprop	12 B 3	12	B	3	1.25	1	6	5	1	16.67	0.833333	83.3333
	Fenoxaprop	12 C 3	12	C	3	1.25	1	6	6	0	0	1	100
	Fenoxaprop	13 A 3	13	A	3	1.25	1	6	6	0	0	1	100
	Fenoxaprop	13 B 3	13	B	3	1.25	1	6	6	0	0	1	100
	Fenoxaprop	13 C 3	13	C	3	1.25	1	6	4	2	33.33	0.666667	66.6667
	Fenoxaprop	14 A 3	14	A	3	1.25	1	6	6	0	0	1	100
	Fenoxaprop	14 B 3	14	B	3	1.25	1	6	6	0	0	1	100
	Fenoxaprop	14 C 3	14	C	3	1.25	1	6	6	0	0	1	100
	Fenoxaprop	15 A 3	15	A	3	1.25	1	6	6	0	0	1	100
	Fenoxaprop	15 B 3	15	B	3	1.25	1	6	3	3	50	0.5	50
	Fenoxaprop	15 C 3	15	C	3	1.25	1	6	5	1	16.67	0.833333	83.3333
	Fenoxaprop	16 A 3	16	A	3	1.25	1	6	6	0	0	1	100
	Fenoxaprop	16 B 3	16	B	3	1.25	1	6	6	0	0	1	100
	Fenoxaprop	16 C 3	16	C	3	1.25	1	6	4	2	33.33	0.666667	66.6667
	Fenoxaprop	17 A 3	17	A	3	1.25	1	6	6	0	0	1	100
	Fenoxaprop	17 B 3	17	B	3	1.25	1	6	6	0	0	1	100
	Fenoxaprop	17 C 3	17	C	3	1.25	1	6	6	0	0	1	100
	Fenoxaprop	18 A 3	18	A	3	1.25	1	6	5	1	16.67	0.833333	83.3333
	Fenoxaprop	18 B 3	18	B	3	1.25	1	6	3	3	50	0.5	50
	Fenoxaprop	18 C 3	18	C	3	1.25	1	6	2	4	66.67	0.333333	33.3333
	Fenoxaprop	19 A 3	19	A	3	1.25	1	6	6	0	0	1	100
	Fenoxaprop	19 B 3	19	B	3	1.25	1	6	6	0	0	1	100
	Fenoxaprop	19 C 3	19	C	3	1.25	1	6	4	2	33.33	0.666667	66.6667
	Fenoxaprop	20 A 3	20	A	3	1.25	1	6	5	1	16.67	0.833333	83.3333
	Fenoxaprop	20 B 3	20	B	3	1.25	1	6	5	1	16.67	0.833333	83.3333
	Fenoxaprop	20 C 3	20	C	3	1.25	1	6	6	0	0	1	100
	Fenoxaprop	21 A 3	21	A	3	1.25	1	6	6	0	0	1	100
	Fenoxaprop	21 B 3	21	B	3	1.25	1	6	6	0	0	1	100
	Fenoxaprop	21 C 3	21	C	3	1.25	1	6	6	0	0	1	100
	Fenoxaprop	22 A 3	22	A	3	1.25	1	6	6	0	0	1	100
	Fenoxaprop	22 B 3	22	B	3	1.25	1	6	6	0	0	1	100
	Fenoxaprop	22 C 3	22	C	3	1.25	1	6	6	0	0	1	100
	Fenoxaprop	23 A 3	23	A	3	1.25	1	6	6	0	0	1	100
	Fenoxaprop	23 B 3	23	B	3	1.25	1	6	6	0	0	1	100
	Fenoxaprop	23 C 3	23	C	3	1.25	1	6	6	0	0	1	100
	Fenoxaprop	24 A 3	24	A	3	1.25	1	6	4	2	33.33	0.666667	66.6667
	Fenoxaprop	24 B 3	24	B	3	1.25	1	6	6	0	0	1	100
	Fenoxaprop	24 C 3	24	C	3	1.25	1	6	6	0	0	1	100
	Fenoxaprop	25 A 3	25	A	3	1.25	1	6	6	0	0	1	100
	Fenoxaprop	25 B 3	25	B	3	1.25	1	6	6	0	0	1	100
	Fenoxaprop	25 C 3	25	C	3	1.25	1	6	4	2	33.33	0.666667	66.6667
	Fenoxaprop	27 A 3	27	A	3	1.25	1	6	4	2	33.33	0.666667	66.6667
	Fenoxaprop	27 B 3	27	B	3	1.25	1	6	5	1	16.67	0.833333	83.3333
	Fenoxaprop	27 C 3	27	C	3	1.25	1	6	6	0	0	1	100
	Fenoxaprop	28 A 3	28	A	3	1.25	1	6	6	0	0	1	100
	Fenoxaprop	28 B 3	28	B	3	1.25	1	6	6	0	0	1	100
	Fenoxaprop	28 C 3	28	C	3	1.25	1	6	6	0	0	1	100
	Fenoxaprop	29 A 3	29	A	3	1.25	1	6	6	0	0	1	100
	Fenoxaprop	29 B 3	29	B	3	1.25	1	6	3	3	50	0.5	50
	Fenoxaprop	29 C 3	29	C	3	1.25	1	6	1	5	83.33	0.166667	16.6667
	Fenoxaprop	30 A 3	30	A	3	1.25	1	6	6	0	0	1	100
	Fenoxaprop	30 B 3	30	B	3	1.25	1	6	6	0	0	1	100
	Fenoxaprop	30 C 3	30	C	3	1.25	1	6	6	0	0	1	100
	Fenoxaprop	31 A 3	31	A	3	1.25	1	6	6	0	0	1	100
	Fenoxaprop	31 B 3	31	B	3	1.25	1	6	5	1	16.67	0.833333	83.3333
	Fenoxaprop	31 C 3	31	C	3	1.25	1	6	6	0	0	1	100
	Fenoxaprop	32 A 3	32	A	3	1.25	1	6	6	0	0	1	100
	Fenoxaprop	32 B 3	32	B	3	1.25	1	6	6	0	0	1	100
	Fenoxaprop	32 C 3	32	C	3	1.25	1	6	6	0	0	1	100
	Fenoxaprop	33 A 3	33	A	3	1.25	1	6	6	0	0	1	100
	Fenoxaprop	33 B 3	33	B	3	1.25	1	6	6	0	0	1	100
	Fenoxaprop	33 C 3	33	C	3	1.25	1	6	6	0	0	1	100
	Fenoxaprop	34 A 3	34	A	3	1.25	1	6	6	0	0	1	100
	Fenoxaprop	34 B 3	34	B	3	1.25	1	6	6	0	0	1	100
	Fenoxaprop	34 C 3	34	C	3	1.25	1	6	6	0	0	1	100
	Fenoxaprop	35 A 3	35	A	3	1.25	1	6	6	0	0	1	100
	Fenoxaprop	35 B 3	35	B	3	1.25	1	6	4	2	33.33	0.666667	66.6667
	Fenoxaprop	35 C 3	35	C	3	1.25	1	6	5	1	16.67	0.833333	83.3333
	Fenoxaprop	36 A 3	36	A	3	1.25	1	6	6	0	0	1	100
	Fenoxaprop	36 B 3	36	B	3	1.25	1	6	5	1	16.67	0.833333	83.3333
	Fenoxaprop	36 C 3	36	C	3	1.25	1	6	6	0	0	1	100
	Fenoxaprop	37 A 3	37	A	3	1.25	1	6	6	0	0	1	100
	Fenoxaprop	37 B 3	37	B	3	1.25	1	6	6	0	0	1	100
	Fenoxaprop	37 C 3	37	C	3	1.25	1	6	6	0	0	1	100
	Fenoxaprop	38 A 3	38	A	3	1.25	1	6	6	0	0	1	100
	Fenoxaprop	38 B 3	38	B	3	1.25	1	6	6	0	0	1	100
	Fenoxaprop	38 C 3	38	C	3	1.25	1	6	6	0	0	1	100
	Fenoxaprop	39.1 A 3	39.1	A	3	1.25	1	6	6	0	0	1	100
	Fenoxaprop	39.1 B 3	39.1	B	3	1.25	1	6	6	0	0	1	100
	Fenoxaprop	39.1 C 3	39.1	C	3	1.25	1	6	6	0	0	1	100
	Fenoxaprop	40.1 A 3	40.1	A	3	1.25	1	6	6	0	0	1	100
	Fenoxaprop	40.1 B 3	40.1	B	3	1.25	1	6	6	0	0	1	100
	Fenoxaprop	40.1 C 3	40.1	C	3	1.25	1	6	6	0	0	1	100
	Fenoxaprop	41 A 3	41	A	3	1.25	1	6	6	0	0	1	100
	Fenoxaprop	41 B 3	41	B	3	1.25	1	6	6	0	0	1	100
	Fenoxaprop	41 C 3	41	C	3	1.25	1	6	4	2	33.33	0.666667	66.6667
	Fenoxaprop	42 A 3	42	A	3	1.25	1	6	6	0	0	1	100
	Fenoxaprop	42 B 3	42	B	3	1.25	1	6	6	0	0	1	100
	Fenoxaprop	42 C 3	42	C	3	1.25	1	6	6	0	0	1	100
	Fenoxaprop	43 A 3	43	A	3	1.25	1	6	6	0	0	1	100
	Fenoxaprop	43 B 3	43	B	3	1.25	1	6	6	0	0	1	100
	Fenoxaprop	43 C 3	43	C	3	1.25	1	6	6	0	0	1	100
	Fenoxaprop	44 A 3	44	A	3	1.25	1	6	6	0	0	1	100
	Fenoxaprop	44 B 3	44	B	3	1.25	1	6	6	0	0	1	100
	Fenoxaprop	44 C 3	44	C	3	1.25	1	6	6	0	0	1	100
	Fenoxaprop	45 A 3	45	A	3	1.25	1	6	1	5	83.33	0.166667	16.6667
	Fenoxaprop	45 B 3	45	B	3	1.25	1	6	6	0	0	1	100
	Fenoxaprop	45 C 3	45	C	3	1.25	1	6	1	5	83.33	0.166667	16.6667
	Fenoxaprop	46 A 3	46	A	3	1.25	1	6	6	0	0	1	100
	Fenoxaprop	46 B 3	46	B	3	1.25	1	6	6	0	0	1	100
	Fenoxaprop	46 C 3	46	C	3	1.25	1	6	6	0	0	1	100
	Fenoxaprop	47 A 3	47	A	3	1.25	1	6	6	0	0	1	100
	Fenoxaprop	47 B 3	47	B	3	1.25	1	6	6	0	0	1	100
	Fenoxaprop	47 C 3	47	C	3	1.25	1	6	6	0	0	1	100
	Fenoxaprop	48 A 3	48	A	3	1.25	1	6	6	0	0	1	100
	Fenoxaprop	48 B 3	48	B	3	1.25	1	6	6	0	0	1	100
	Fenoxaprop	48 C 3	48	C	3	1.25	1	6	6	0	0	1	100
	Fenoxaprop	49 A 3	49	A	3	1.25	1	6	6	0	0	1	100
	Fenoxaprop	49 B 3	49	B	3	1.25	1	6	6	0	0	1	100
	Fenoxaprop	49 C 3	49	C	3	1.25	1	6	6	0	0	1	100
	Fenoxaprop	50 A 3	50	A	3	1.25	1	6	6	0	0	1	100
	Fenoxaprop	50 B 3	50	B	3	1.25	1	6	6	0	0	1	100
	Fenoxaprop	50 C 3	50	C	3	1.25	1	6	5	1	16.67	0.833333	83.3333
	Fenoxaprop	51 A 3	51	A	3	1.25	1	6	6	0	0	1	100
	Fenoxaprop	51 B 3	51	B	3	1.25	1	6	6	0	0	1	100
	Fenoxaprop	51 C 3	51	C	3	1.25	1	6	6	0	0	1	100
	Fenoxaprop	52 A 3	52	A	3	1.25	1	6	6	0	0	1	100
	Fenoxaprop	52 B 3	52	B	3	1.25	1	6	6	0	0	1	100
	Fenoxaprop	52 C 3	52	C	3	1.25	1	6	6	0	0	1	100
	Fenoxaprop	53 A 3	53	A	3	1.25	1	6	6	0	0	1	100
	Fenoxaprop	53 B 3	53	B	3	1.25	1	6	6	0	0	1	100
	Fenoxaprop	53 C 3	53	C	3	1.25	1	6	6	0	0	1	100
	Fenoxaprop	54 A 3	54	A	3	1.25	1	6	6	0	0	1	100
	Fenoxaprop	54 B 3	54	B	3	1.25	1	6	5	1	16.67	0.833333	83.3333
	Fenoxaprop	54 C 3	54	C	3	1.25	1	6	6	0	0	1	100
	Fenoxaprop	55 A 3	55	A	3	1.25	1	6	6	0	0	1	100
	Fenoxaprop	55 B 3	55	B	3	1.25	1	6	5	1	16.67	0.833333	83.3333
	Fenoxaprop	55 C 3	55	C	3	1.25	1	6	6	0	0	1	100
	Fenoxaprop	56 A 3	56	A	3	1.25	1	6	6	0	0	1	100
	Fenoxaprop	56 B 3	56	B	3	1.25	1	6	6	0	0	1	100
	Fenoxaprop	56 C 3	56	C	3	1.25	1	6	5	1	16.67	0.833333	83.3333
	Fenoxaprop	57 A 3	57	A	3	1.25	1	6	6	0	0	1	100
	Fenoxaprop	57 B 3	57	B	3	1.25	1	6	6	0	0	1	100
	Fenoxaprop	57 C 3	57	C	3	1.25	1	6	6	0	0	1	100
	Fenoxaprop	58 A 3	58	A	3	1.25	1	6	6	0	0	1	100
	Fenoxaprop	58 B 3	58	B	3	1.25	1	6	6	0	0	1	100
	Fenoxaprop	58 C 3	58	C	3	1.25	1	6	6	0	0	1	100
	Fenoxaprop	59 A 3	59	A	3	1.25	1	6	6	0	0	1	100
	Fenoxaprop	59 B 3	59	B	3	1.25	1	6	6	0	0	1	100
	Fenoxaprop	59 C 3	59	C	3	1.25	1	6	6	0	0	1	100
	Fenoxaprop	60 A 3	60	A	3	1.25	1	6	6	0	0	1	100
	Fenoxaprop	60 B 3	60	B	3	1.25	1	6	6	0	0	1	100
	Fenoxaprop	60 C 3	60	C	3	1.25	1	6	6	0	0	1	100
	Fenoxaprop	61 A 3	61	A	3	1.25	1	6	6	0	0	1	100
	Fenoxaprop	61 B 3	61	B	3	1.25	1	6	6	0	0	1	100
	Fenoxaprop	61 C 3	61	C	3	1.25	1	6	6	0	0	1	100
	Fenoxaprop	62 A 3	62	A	3	1.25	1	6	6	0	0	1	100
	Fenoxaprop	62 B 3	62	B	3	1.25	1	6	4	2	33.33	0.666667	66.6667
	Fenoxaprop	62 C 3	62	C	3	1.25	1	6	6	0	0	1	100
	Fenoxaprop	63 A 3	63	A	3	1.25	1	6	4	2	33.33	0.666667	66.6667
	Fenoxaprop	63 B 3	63	B	3	1.25	1	6	6	0	0	1	100
	Fenoxaprop	63 C 3	63	C	3	1.25	1	6	6	0	0	1	100
	Fenoxaprop	64 A 3	64	A	3	1.25	1	6	6	0	0	1	100
	Fenoxaprop	64 B 3	64	B	3	1.25	1	6	5	1	16.67	0.833333	83.3333
	Fenoxaprop	64 C 3	64	C	3	1.25	1	6	6	0	0	1	100
	Fenoxaprop	65 A 3	65	A	3	1.25	1	6	6	0	0	1	100
	Fenoxaprop	65 B 3	65	B	3	1.25	1	6	2	4	66.67	0.333333	33.3333
	Fenoxaprop	65 C 3	65	C	3	1.25	1	6	5	1	16.67	0.833333	83.3333
	Fenoxaprop	66 A 3	66	A	3	1.25	1	6	6	0	0	1	100
	Fenoxaprop	66 B 3	66	B	3	1.25	1	6	6	0	0	1	100
	Fenoxaprop	66 C 3	66	C	3	1.25	1	6	6	0	0	1	100
	Fenoxaprop	67 A 3	67	A	3	1.25	1	6	6	0	0	1	100
	Fenoxaprop	67 B 3	67	B	3	1.25	1	6	5	1	16.67	0.833333	83.3333
	Fenoxaprop	67 C 3	67	C	3	1.25	1	6	6	0	0	1	100
	Fenoxaprop	68 A 3	68	A	3	1.25	1	6	6	0	0	1	100
	Fenoxaprop	68 B 3	68	B	3	1.25	1	6	6	0	0	1	100
	Fenoxaprop	68 C 3	68	C	3	1.25	1	6	6	0	0	1	100
	Fenoxaprop	71 A 3	71	A	3	1.25	1	6	6	0	0	1	100
	Fenoxaprop	71 B 3	71	B	3	1.25	1	6	6	0	0	1	100
	Fenoxaprop	71 C 3	71	C	3	1.25	1	6	6	0	0	1	100
	Fenoxaprop	72 A 3	72	A	3	1.25	1	6	6	0	0	1	100
	Fenoxaprop	72 B 3	72	B	3	1.25	1	6	6	0	0	1	100
	Fenoxaprop	72 C 3	72	C	3	1.25	1	6	6	0	0	1	100
	Fenoxaprop	73 A 3	73	A	3	1.25	1	6	5	1	16.67	0.833333	83.3333
	Fenoxaprop	73 B 3	73	B	3	1.25	1	6	2	4	66.67	0.333333	33.3333
	Fenoxaprop	73 C 3	73	C	3	1.25	1	6	6	0	0	1	100
	Fenoxaprop	74 A 3	74	A	3	1.25	1	6	6	0	0	1	100
	Fenoxaprop	74 B 3	74	B	3	1.25	1	6	5	1	16.67	0.833333	83.3333
	Fenoxaprop	74 C 3	74	C	3	1.25	1	6	5	1	16.67	0.833333	83.3333
	Fenoxaprop	75 A 3	75	A	3	1.25	1	6	6	0	0	1	100
	Fenoxaprop	75 B 3	75	B	3	1.25	1	6	6	0	0	1	100
	Fenoxaprop	75 C 3	75	C	3	1.25	1	6	6	0	0	1	100
	Fenoxaprop	76 A 3	76	A	3	1.25	1	6	6	0	0	1	100
	Fenoxaprop	76 B 3	76	B	3	1.25	1	6	6	0	0	1	100
	Fenoxaprop	76 C 3	76	C	3	1.25	1	6	6	0	0	1	100
	Fenoxaprop	77 A 3	77	A	3	1.25	1	6	6	0	0	1	100
	Fenoxaprop	77 B 3	77	B	3	1.25	1	6	6	0	0	1	100
	Fenoxaprop	77 C 3	77	C	3	1.25	1	6	6	0	0	1	100
	Fenoxaprop	78 A 3	78	A	3	1.25	1	6	6	0	0	1	100
	Fenoxaprop	78 B 3	78	B	3	1.25	1	6	5	1	16.67	0.833333	83.3333
	Fenoxaprop	78 C 3	78	C	3	1.25	1	6	6	0	0	1	100
	Fenoxaprop	79 A 3	79	A	3	1.25	1	6	0	6	100	0	0
	Fenoxaprop	79 B 3	79	B	3	1.25	1	6	6	0	0	1	100
	Fenoxaprop	79 C 3	79	C	3	1.25	1	6	6	0	0	1	100
	Fenoxaprop	80 A 3	80	A	3	1.25	1	6	6	0	0	1	100
	Fenoxaprop	80 B 3	80	B	3	1.25	1	6	6	0	0	1	100
	Fenoxaprop	80 C 3	80	C	3	1.25	1	6	4	2	33.33	0.666667	66.6667
	Fenoxaprop	81 A 3	81	A	3	1.25	1	6	0	6	100	0	0
	Fenoxaprop	81 B 3	81	B	3	1.25	1	6	1	5	83.33	0.166667	16.6667
	Fenoxaprop	81 C 3	81	C	3	1.25	1	6	1	5	83.33	0.166667	16.6667
	Fenoxaprop	82 A 3	82	A	3	1.25	1	6	0	6	100	0	0
	Fenoxaprop	82 B 3	82	B	3	1.25	1	6	0	6	100	0	0
	Fenoxaprop	82 C 3	82	C	3	1.25	1	6	0	6	100	0	0
	Fenoxaprop	83 A 3	83	A	3	1.25	1	6	6	0	0	1	100
	Fenoxaprop	83 B 3	83	B	3	1.25	1	6	6	0	0	1	100
	Fenoxaprop	83 C 3	83	C	3	1.25	1	6	6	0	0	1	100
	Fenoxaprop	84 A 3	84	A	3	1.25	1	6	6	0	0	1	100
	Fenoxaprop	84 B 3	84	B	3	1.25	1	6	5	1	16.67	0.833333	83.3333
	Fenoxaprop	84 C 3	84	C	3	1.25	1	6	1	5	83.33	0.166667	16.6667
	Fenoxaprop	85 A 3	85	A	3	1.25	1	6	6	0	0	1	100
	Fenoxaprop	85 B 3	85	B	3	1.25	1	6	6	0	0	1	100
	Fenoxaprop	85 C 3	85	C	3	1.25	1	6	6	0	0	1	100
	Fenoxaprop	86 A 3	86	A	3	1.25	1	6	6	0	0	1	100
	Fenoxaprop	86 B 3	86	B	3	1.25	1	6	6	0	0	1	100
	Fenoxaprop	86 C 3	86	C	3	1.25	1	6	5	1	16.67	0.833333	83.3333
	Fenoxaprop	87 A 3	87	A	3	1.25	1	6	6	0	0	1	100
	Fenoxaprop	87 B 3	87	B	3	1.25	1	6	5	1	16.67	0.833333	83.3333
	Fenoxaprop	87 C 3	87	C	3	1.25	1	6	6	0	0	1	100
	Fenoxaprop	88 A 3	88	A	3	1.25	1	6	6	0	0	1	100
	Fenoxaprop	88 B 3	88	B	3	1.25	1	6	6	0	0	1	100
	Fenoxaprop	88 C 3	88	C	3	1.25	1	6	6	0	0	1	100
	Fenoxaprop	89 A 3	89	A	3	1.25	1	6	6	0	0	1	100
	Fenoxaprop	89 B 3	89	B	3	1.25	1	6	6	0	0	1	100
	Fenoxaprop	89 C 3	89	C	3	1.25	1	6	6	0	0	1	100
	Fenoxaprop	90 A 3	90	A	3	1.25	1	6	6	0	0	1	100
	Fenoxaprop	90 B 3	90	B	3	1.25	1	6	6	0	0	1	100
	Fenoxaprop	90 C 3	90	C	3	1.25	1	6	6	0	0	1	100
	Fenoxaprop	91 A 3	91	A	3	1.25	1	6	6	0	0	1	100
	Fenoxaprop	91 B 3	91	B	3	1.25	1	6	6	0	0	1	100
	Fenoxaprop	91 C 3	91	C	3	1.25	1	6	6	0	0	1	100
	Fenoxaprop	92 A 3	92	A	3	1.25	1	6	6	0	0	1	100
	Fenoxaprop	92 B 3	92	B	3	1.25	1	6	6	0	0	1	100
	Fenoxaprop	92 C 3	92	C	3	1.25	1	6	4	2	33.33	0.666667	66.6667
	Fenoxaprop	93 A 3	93	A	3	1.25	1	6	5	1	16.67	0.833333	83.3333
	Fenoxaprop	93 B 3	93	B	3	1.25	1	6	6	0	0	1	100
	Fenoxaprop	93 C 3	93	C	3	1.25	1	6	6	0	0	1	100
	Fenoxaprop	94 A 3	94	A	3	1.25	1	6	6	0	0	1	100
	Fenoxaprop	94 B 3	94	B	3	1.25	1	6	6	0	0	1	100
	Fenoxaprop	94 C 3	94	C	3	1.25	1	6	6	0	0	1	100
	Fenoxaprop	95 A 3	95	A	3	1.25	1	6	6	0	0	1	100
	Fenoxaprop	95 B 3	95	B	3	1.25	1	6	6	0	0	1	100
	Fenoxaprop	95 C 3	95	C	3	1.25	1	6	6	0	0	1	100
	Fenoxaprop	96 A 3	96	A	3	1.25	1	6	6	0	0	1	100
	Fenoxaprop	96 B 3	96	B	3	1.25	1	6	6	0	0	1	100
	Fenoxaprop	96 C 3	96	C	3	1.25	1	6	6	0	0	1	100
	Fenoxaprop	97 A 3	97	A	3	1.25	1	6	6	0	0	1	100
	Fenoxaprop	97 B 3	97	B	3	1.25	1	6	5	1	16.67	0.833333	83.3333
	Fenoxaprop	97 C 3	97	C	3	1.25	1	6	6	0	0	1	100
	Fenoxaprop	98 A 3	98	A	3	1.25	1	6	6	0	0	1	100
	Fenoxaprop	98 B 3	98	B	3	1.25	1	6	5	1	16.67	0.833333	83.3333
	Fenoxaprop	98 C 3	98	C	3	1.25	1	6	6	0	0	1	100
	Fenoxaprop	99 A 3	99	A	3	1.25	1	6	6	0	0	1	100
	Fenoxaprop	99 B 3	99	B	3	1.25	1	6	6	0	0	1	100
	Fenoxaprop	99 C 3	99	C	3	1.25	1	6	5	1	16.67	0.833333	83.3333
	Fenoxaprop	101 A 3	101	A	3	1.25	1	6	5	1	16.67	0.833333	83.3333
	Fenoxaprop	101 B 3	101	B	3	1.25	1	6	6	0	0	1	100
	Fenoxaprop	101 C 3	101	C	3	1.25	1	6	4	2	33.33	0.666667	66.6667
	Fenoxaprop	102 A 3	102	A	3	1.25	1	6	6	0	0	1	100
	Fenoxaprop	102 B 3	102	B	3	1.25	1	6	6	0	0	1	100
	Fenoxaprop	102 C 3	102	C	3	1.25	1	6	6	0	0	1	100
	Fenoxaprop	103 A 3	103	A	3	1.25	1	6	4	2	33.33	0.666667	66.6667
	Fenoxaprop	103 B 3	103	B	3	1.25	1	6	5	1	16.67	0.833333	83.3333
	Fenoxaprop	103 C 3	103	C	3	1.25	1	6	6	0	0	1	100
	Fenoxaprop	104 A 3	104	A	3	1.25	1	6	4	2	33.33	0.666667	66.6667
	Fenoxaprop	104 B 3	104	B	3	1.25	1	6	6	0	0	1	100
	Fenoxaprop	104 C 3	104	C	3	1.25	1	6	5	1	16.67	0.833333	83.3333
	Fenoxaprop	105 A 3	105	A	3	1.25	1	6	6	0	0	1	100
	Fenoxaprop	105 B 3	105	B	3	1.25	1	6	5	1	16.67	0.833333	83.3333
	Fenoxaprop	105 C 3	105	C	3	1.25	1	6	6	0	0	1	100
	Fenoxaprop	106 A 3	106	A	3	1.25	1	6	6	0	0	1	100
	Fenoxaprop	106 B 3	106	B	3	1.25	1	6	2	4	66.67	0.333333	33.3333
	Fenoxaprop	106 C 3	106	C	3	1.25	1	6	4	2	33.33	0.666667	66.6667
	Fenoxaprop	107 A 3	107	A	3	1.25	1	6	5	1	16.67	0.833333	83.3333
	Fenoxaprop	107 B 3	107	B	3	1.25	1	6	5	1	16.67	0.833333	83.3333
	Fenoxaprop	107 C 3	107	C	3	1.25	1	6	4	2	33.33	0.666667	66.6667
	Fenoxaprop	108 A 3	108	A	3	1.25	1	6	6	0	0	1	100
	Fenoxaprop	108 B 3	108	B	3	1.25	1	6	6	0	0	1	100
	Fenoxaprop	108 C 3	108	C	3	1.25	1	6	5	1	16.67	0.833333	83.3333
	Fenoxaprop	109 A 3	109	A	3	1.25	1	6	4	2	33.33	0.666667	66.6667
	Fenoxaprop	109 B 3	109	B	3	1.25	1	6	6	0	0	1	100
	Fenoxaprop	109 C 3	109	C	3	1.25	1	6	6	0	0	1	100
	Fenoxaprop	110 A 3	110	A	3	1.25	1	6	5	1	16.67	0.833333	83.3333
	Fenoxaprop	110 B 3	110	B	3	1.25	1	6	4	2	33.33	0.666667	66.6667
	Fenoxaprop	110 C 3	110	C	3	1.25	1	6	4	2	33.33	0.666667	66.6667
	Fenoxaprop	111 A 3	111	A	3	1.25	1	6	6	0	0	1	100
	Fenoxaprop	111 B 3	111	B	3	1.25	1	6	6	0	0	1	100
	Fenoxaprop	111 C 3	111	C	3	1.25	1	6	6	0	0	1	100
	Fenoxaprop	112 A 3	112	A	3	1.25	1	6	6	0	0	1	100
	Fenoxaprop	112 B 3	112	B	3	1.25	1	6	6	0	0	1	100
	Fenoxaprop	112 C 3	112	C	3	1.25	1	6	6	0	0	1	100
	Fenoxaprop	113 A 3	113	A	3	1.25	1	6	6	0	0	1	100
	Fenoxaprop	113 B 3	113	B	3	1.25	1	6	6	0	0	1	100
	Fenoxaprop	113 C 3	113	C	3	1.25	1	6	6	0	0	1	100
	Fenoxaprop	114 A 3	114	A	3	1.25	1	6	6	0	0	1	100
	Fenoxaprop	114 B 3	114	B	3	1.25	1	6	5	1	16.67	0.833333	83.3333
	Fenoxaprop	114 C 3	114	C	3	1.25	1	6	5	1	16.67	0.833333	83.3333
	Fenoxaprop	115 A 3	115	A	3	1.25	1	6	6	0	0	1	100
	Fenoxaprop	115 B 3	115	B	3	1.25	1	6	6	0	0	1	100
	Fenoxaprop	115 C 3	115	C	3	1.25	1	6	6	0	0	1	100
	Fenoxaprop	116 A 3	116	A	3	1.25	1	6	6	0	0	1	100
	Fenoxaprop	116 B 3	116	B	3	1.25	1	6	6	0	0	1	100
	Fenoxaprop	116 C 3	116	C	3	1.25	1	6	6	0	0	1	100
	Fenoxaprop	117 A 3	117	A	3	1.25	1	6	6	0	0	1	100
	Fenoxaprop	117 B 3	117	B	3	1.25	1	6	6	0	0	1	100
	Fenoxaprop	117 C 3	117	C	3	1.25	1	6	1	5	83.33	0.166667	16.6667
	Fenoxaprop	118 A 3	118	A	3	1.25	1	6	6	0	0	1	100
	Fenoxaprop	118 B 3	118	B	3	1.25	1	6	5	1	16.67	0.833333	83.3333
	Fenoxaprop	118 C 3	118	C	3	1.25	1	6	6	0	0	1	100
	Fenoxaprop	119 A 3	119	A	3	1.25	1	6	6	0	0	1	100
	Fenoxaprop	119 B 3	119	B	3	1.25	1	6	5	1	16.67	0.833333	83.3333
	Fenoxaprop	119 C 3	119	C	3	1.25	1	6	6	0	0	1	100
	Fenoxaprop	120 A 3	120	A	3	1.25	1	6	6	0	0	1	100
	Fenoxaprop	120 B 3	120	B	3	1.25	1	6	6	0	0	1	100
	Fenoxaprop	120 C 3	120	C	3	1.25	1	6	6	0	0	1	100
	Fenoxaprop	121 A 3	121	A	3	1.25	1	6	4	2	33.33	0.666667	66.6667
	Fenoxaprop	121 B 3	121	B	3	1.25	1	6	5	1	16.67	0.833333	83.3333
	Fenoxaprop	121 C 3	121	C	3	1.25	1	6	5	1	16.67	0.833333	83.3333
	Fenoxaprop	122 A 3	122	A	3	1.25	1	6	5	1	16.67	0.833333	83.3333
	Fenoxaprop	122 B 3	122	B	3	1.25	1	6	6	0	0	1	100
	Fenoxaprop	122 C 3	122	C	3	1.25	1	6	6	0	0	1	100
	Fenoxaprop	123 A 3	123	A	3	1.25	1	6	4	2	33.33	0.666667	66.6667
	Fenoxaprop	123 B 3	123	B	3	1.25	1	6	4	2	33.33	0.666667	66.6667
	Fenoxaprop	123 C 3	123	C	3	1.25	1	6	3	3	50	0.5	50
	Fenoxaprop	124 A 3	124	A	3	1.25	1	6	3	3	50	0.5	50
	Fenoxaprop	124 B 3	124	B	3	1.25	1	6	6	0	0	1	100
	Fenoxaprop	124 C 3	124	C	3	1.25	1	6	3	3	50	0.5	50
	Fenoxaprop	125 A 3	125	A	3	1.25	1	6	5	1	16.67	0.833333	83.3333
	Fenoxaprop	125 B 3	125	B	3	1.25	1	6	6	0	0	1	100
	Fenoxaprop	125 C 3	125	C	3	1.25	1	6	5	1	16.67	0.833333	83.3333
	Fenoxaprop	126 A 3	126	A	3	1.25	1	6	6	0	0	1	100
	Fenoxaprop	126 B 3	126	B	3	1.25	1	6	6	0	0	1	100
	Fenoxaprop	126 C 3	126	C	3	1.25	1	6	5	1	16.67	0.833333	83.3333
	Fenoxaprop	127 A 3	127	A	3	1.25	1	6	4	2	33.33	0.666667	66.6667
	Fenoxaprop	127 B 3	127	B	3	1.25	1	6	6	0	0	1	100
	Fenoxaprop	127 C 3	127	C	3	1.25	1	6	5	1	16.67	0.833333	83.3333
	Fenoxaprop	128 A 3	128	A	3	1.25	1	6	6	0	0	1	100
	Fenoxaprop	128 B 3	128	B	3	1.25	1	6	4	2	33.33	0.666667	66.6667
	Fenoxaprop	128 C 3	128	C	3	1.25	1	6	6	0	0	1	100
	Fenoxaprop	129 A 3	129	A	3	1.25	1	6	6	0	0	1	100
	Fenoxaprop	129 B 3	129	B	3	1.25	1	6	6	0	0	1	100
	Fenoxaprop	129 C 3	129	C	3	1.25	1	6	6	0	0	1	100
	Fenoxaprop	130 A 3	130	A	3	1.25	1	6	6	0	0	1	100
	Fenoxaprop	130 B 3	130	B	3	1.25	1	6	5	1	16.67	0.833333	83.3333
	Fenoxaprop	130 C 3	130	C	3	1.25	1	6	4	2	33.33	0.666667	66.6667
	Fenoxaprop	131 A 3	131	A	3	1.25	1	6	4	2	33.33	0.666667	66.6667
	Fenoxaprop	131 B 3	131	B	3	1.25	1	6	4	2	33.33	0.666667	66.6667
	Fenoxaprop	131 C 3	131	C	3	1.25	1	6	4	2	33.33	0.666667	66.6667
	Fenoxaprop	132 A 3	132	A	3	1.25	1	5	4	1	20	0.8	80
	Fenoxaprop	132 B 3	132	B	3	1.25	1	6	5	1	16.67	0.833333	83.3333
	Fenoxaprop	132 C 3	132	C	3	1.25	1	6	5	1	16.67	0.833333	83.3333

## Sheet: Fig S2
Fig S2.	Herbicide phenotype and AMGSTF1 protein data summarised in Fig S2
Phenotype Data:	Herbicide	Population	Rep	Dose	Total.plants.present	Total.plants.Alive	Total.plants.Dead	percent.survival
	Atlantis	Susc.	A	300	6	0	6	0
	Atlantis	Susc.	B	300	6	0	6	0
	Atlantis	Susc.	C	300	6	0	6	0
	Atlantis	TSR.	A	300	6	0	6	0
	Atlantis	TSR.	B	300	6	0	6	0
	Atlantis	TSR.	C	300	6	0	6	0
	Atlantis	NTSR.	A	300	6	6	0	100
	Atlantis	NTSR.	B	300	6	6	0	100
	Atlantis	NTSR.	C	300	6	6	0	100
	Fenoxaprop	Susc.	A	1.25	6	0	6	0
	Fenoxaprop	Susc.	B	1.25	6	0	6	0
	Fenoxaprop	Susc.	C	1.25	6	0	6	0
	Fenoxaprop	TSR.	A	1.25	6	6	0	100
	Fenoxaprop	TSR.	B	1.25	6	6	0	100
	Fenoxaprop	TSR.	C	1.25	6	5	1	83.3333
	Fenoxaprop	NTSR.	A	1.25	6	3	3	50
	Fenoxaprop	NTSR.	B	1.25	6	6	0	100
	Fenoxaprop	NTSR.	C	1.25	6	4	2	66.6667
	Cycloxydim	Susc.	A	0.75	6	0	6	0
	Cycloxydim	Susc.	B	0.75	6	0	6	0
	Cycloxydim	Susc.	C	0.75	6	0	6	0
	Cycloxydim	TSR.	A	0.75	6	6	0	100
	Cycloxydim	TSR.	B	0.75	6	6	0	100
	Cycloxydim	TSR.	C	0.75	6	5	1	83.3333
	Cycloxydim	NTSR.	A	0.75	6	0	6	0
	Cycloxydim	NTSR.	B	0.75	6	0	6	0
	Cycloxydim	NTSR.	C	0.75	6	0	6	0
Additional pendimethalin data:	Population	Rep	Percent.healthy
	NTSR.	A	91.49
	NTSR.	B	91.11
	NTSR.	C	82.98
	NTSR.	D	93.62
	Susc.	A	0
	Susc.	B	2.17
	Susc.	C	0
	Susc.	D	4.88
	TSR.	A	10.64
	TSR.	B	2
	TSR.	C	2.08
	TSR.	D	2.22
GST Data:	Population	NTSR.type	GST
	NTSR.	High NTSR	340.28
	NTSR.	High NTSR	286.09
	NTSR.	High NTSR	191.13
	NTSR.	High NTSR	429.75
	NTSR.	High NTSR	449.5
	NTSR.	High NTSR	184
	Susc.	Low NTSR	65.09
	Susc.	Low NTSR	52.62
	Susc.	Low NTSR	0
	Susc.	Low NTSR	0
	Susc.	Low NTSR	25.35
	Susc.	Low NTSR	18.7
	TSR.	Low NTSR	73.85
	TSR.	Low NTSR	79.18
	TSR.	Low NTSR	132.84
	TSR.	Low NTSR	107.93
	TSR.	Low NTSR	137.94
	TSR.	Low NTSR	124.9
